# Supplementary material for: HCV screening, linkage to care, and treatment patterns at different sites across one academic medical center
Source: PLoS One. 2019 Jul 10;14(7):e0218388. doi: 10.1371/journal.pone.0218388 (PMC6619669; doi:10.1371/journal.pone.0218388)
Supplement: S1 Dataset — (XLSX) [file pone.0218388.s001.xlsx]

## Sheet: All Ab Tests
Study ID	BirthYear	Test Year	Location	Ab Result	AbIndeterminate	AbPositive
#N/A	1953	2016	GIM	NR	No	No
#N/A	1962	2016	GIM	NR	No	No
#N/A	1977	2016	GIM	NR	No	No
#N/A	1945	2016	GIM	NR	No	No
#N/A	1958	2016	GIM	NR	No	No
#N/A	1964	2016	Fam Med	NR	No	No
#N/A	1990	2016	GIM	NR	No	No
#N/A	1958	2016	GIM	NR	No	No
BMC225	1967	2016	GIM	REAC	No	Yes
BMC224	1993	2016	GIM	WR	No	Yes
#N/A	1949	2016	ED	NR	No	No
#N/A	1955	2016	GIM	NR	No	No
#N/A	1954	2016	GIM	NR	No	No
#N/A	1955	2016	GIM	NR	No	No
#N/A	1958	2016	GIM	NR	No	No
#N/A	1973	2016	GIM	NR	No	No
#N/A	1965	2016	GIM	NR	No	No
#N/A	1946	2016	GIM	NR	No	No
#N/A	1961	2016	GIM	NR	No	No
#N/A	1977	2016	GIM	NR	No	No
#N/A	1965	2016	GIM	NR	No	No
#N/A	1957	2016	GIM	NR	No	No
#N/A	1957	2016	GIM	NR	No	No
#N/A	1963	2016	GIM	NR	No	No
#N/A	1963	2016	GIM	NR	No	No
#N/A	1962	2016	GIM	NR	No	No
#N/A	1949	2016	GIM	NR	No	No
#N/A	1964	2016	GIM	NR	No	No
#N/A	1986	2016	GIM	NR	No	No
#N/A	1965	2016	GIM	NR	No	No
#N/A	1950	2016	GIM	NR	No	No
#N/A	1961	2016	GIM	NR	No	No
#N/A	1945	2016	GIM	NR	No	No
#N/A	1955	2016	GIM	NR	No	No
BMC226	1966	2016	GIM	REAC	No	Yes
BMCFM01	1958	2016	Fam Med	REAC	No	Yes
#N/A	1963	2016	GIM	NR	No	No
#N/A	1981	2016	GIM	NR	No	No
#N/A	1962	2016	GIM	NR	No	No
#N/A	1962	2016	GIM	NR	No	No
#N/A	1950	2016	GIM	NR	No	No
#N/A	1952	2016	GIM	NR	No	No
#N/A	1982	2016	GIM	NR	No	No
#N/A	1957	2016	GIM	NR	No	No
#N/A	1946	2016	GIM	NR	No	No
#N/A	1959	2016	GIM	NR	No	No
#N/A	1966	2016	GIM	NR	No	No
#N/A	1969	2016	GIM	NR	No	No
#N/A	1962	2016	GIM	NR	No	No
#N/A	1969	2016	Fam Med	NR	No	No
#N/A	1960	2016	GIM	NR	No	No
#N/A	1982	2016	GIM	NR	No	No
#N/A	1959	2016	GIM	NR	No	No
#N/A	1950	2016	GIM	NR	No	No
#N/A	1946	2016	GIM	NR	No	No
#N/A	1952	2016	GIM	NR	No	No
#N/A	1956	2016	GIM	NR	No	No
#N/A	1951	2016	GIM	NR	No	No
#N/A	1963	2016	GIM	NR	No	No
BMC227	1986	2016	GIM	REAC	No	Yes
#N/A	1997	2016	ED	NR	No	No
#N/A	1949	2016	GIM	NR	No	No
#N/A	1946	2016	GIM	NR	No	No
#N/A	1962	2016	GIM	NR	No	No
#N/A	1950	2016	GIM	NR	No	No
#N/A	1948	2016	GIM	NR	No	No
#N/A	1952	2016	GIM	NR	No	No
#N/A	1959	2016	GIM	NR	No	No
#N/A	1979	2016	GIM	NR	No	No
#N/A	1954	2016	GIM	NR	No	No
#N/A	1985	2016	GIM	NR	No	No
#N/A	1950	2016	GIM	NR	No	No
#N/A	1987	2016	GIM	NR	No	No
#N/A	1986	2016	Fam Med	NR	No	No
#N/A	1957	2016	GIM	NR	No	No
#N/A	1979	2016	Fam Med	NR	No	No
#N/A	1945	2016	GIM	NR	No	No
#N/A	1988	2016	GIM	NR	No	No
#N/A	1964	2016	GIM	NR	No	No
#N/A	1956	2016	GIM	NR	No	No
#N/A	1954	2016	GIM	NR	No	No
#N/A	1942	2016	Fam Med	NR	No	No
#N/A	1982	2016	Fam Med	NR	No	No
#N/A	1978	2016	GIM	NR	No	No
#N/A	1961	2016	GIM	NR	No	No
#N/A	1947	2016	GIM	NR	No	No
BMC228	1967	2016	GIM	REAC	No	Yes
#N/A	1953	2016	GIM	NR	No	No
#N/A	1956	2016	GIM	NR	No	No
#N/A	1982	2016	GIM	NR	No	No
#N/A	1958	2016	GIM	NR	No	No
#N/A	1958	2016	GIM	NR	No	No
#N/A	1972	2016	GIM	NR	No	No
#N/A	1947	2016	GIM	NR	No	No
#N/A	1954	2016	GIM	NR	No	No
#N/A	1960	2016	GIM	NR	No	No
#N/A	1969	2016	GIM	NR	No	No
#N/A	1947	2016	GIM	NR	No	No
#N/A	1977	2016	Fam Med	NR	No	No
#N/A	1980	2016	Fam Med	NR	No	No
#N/A	1965	2016	GIM	NR	No	No
#N/A	1960	2016	GIM	NR	No	No
#N/A	1952	2016	GIM	NR	No	No
#N/A	1965	2016	GIM	NR	No	No
BMC229	1977	2016	GIM	REAC	No	Yes
BMCFM02	1959	2016	Fam Med	REAC	No	Yes
BMC230	1980	2016	GIM	REAC	No	Yes
#N/A	1979	2016	ED	NR	No	No
BMCE01	1995	2016	ED	REAC	No	Yes
BMC902	1950	2016	ED	REAC	No	Yes
#N/A	1980	2016	GIM	NR	No	No
#N/A	1951	2016	GIM	NR	No	No
#N/A	1974	2016	GIM	NR	No	No
#N/A	1954	2016	GIM	NR	No	No
#N/A	1965	2016	GIM	NR	No	No
#N/A	1947	2016	GIM	NR	No	No
#N/A	1977	2016	GIM	NR	No	No
#N/A	1955	2016	GIM	NR	No	No
#N/A	1952	2016	GIM	NR	No	No
#N/A	1955	2016	GIM	NR	No	No
#N/A	1962	2016	ED	NR	No	No
#N/A	1947	2016	GIM	NR	No	No
#N/A	1957	2016	GIM	NR	No	No
#N/A	1957	2016	Fam Med	NR	No	No
#N/A	1978	2016	GIM	NR	No	No
#N/A	1982	2016	Fam Med	NR	No	No
#N/A	1965	2016	GIM	NR	No	No
BMC232	1990	2016	GIM	REAC	No	Yes
BMC233	1972	2016	GIM	REAC	No	Yes
#N/A	1959	2016	GIM	NR	No	No
#N/A	1961	2016	GIM	NR	No	No
#N/A	1962	2016	GIM	NR	No	No
#N/A	1976	2016	Fam Med	NR	No	No
#N/A	1957	2016	GIM	NR	No	No
#N/A	1955	2016	GIM	NR	No	No
#N/A	1968	2016	GIM	NR	No	No
#N/A	1978	2016	GIM	NR	No	No
#N/A	1977	2016	GIM	NR	No	No
#N/A	1961	2016	GIM	NR	No	No
#N/A	1985	2016	Fam Med	NR	No	No
#N/A	1961	2016	GIM	NR	No	No
#N/A	1994	2016	GIM	NR	No	No
#N/A	1994	2016	GIM	NR	No	No
#N/A	1951	2016	GIM	NR	No	No
#N/A	1965	2016	GIM	NR	No	No
#N/A	1974	2016	GIM	NR	No	No
#N/A	1948	2016	GIM	NR	No	No
#N/A	1973	2016	GIM	NR	No	No
#N/A	1980	2016	GIM	NR	No	No
#N/A	1953	2016	GIM	NR	No	No
BMC234	1965	2016	GIM	REAC	No	Yes
BMCE02	1962	2016	GIM	REAC	No	Yes
BMC235	1985	2016	GIM	REAC	No	Yes
BMC236	1975	2016	GIM	REAC	No	Yes
BMC237	1980	2016	GIM	REAC	No	Yes
#N/A	1964	2016	GIM	NR	No	No
#N/A	1972	2016	GIM	NR	No	No
#N/A	1965	2016	GIM	NR	No	No
#N/A	1951	2016	GIM	NR	No	No
#N/A	1938	2016	GIM	NR	No	No
#N/A	1979	2016	GIM	NR	No	No
#N/A	1959	2016	GIM	NR	No	No
#N/A	1949	2016	GIM	NR	No	No
#N/A	1962	2016	GIM	NR	No	No
#N/A	1960	2016	GIM	NR	No	No
#N/A	1989	2016	GIM	NR	No	No
#N/A	1949	2016	GIM	NR	No	No
BMC239	1945	2016	GIM	REAC	No	Yes
#N/A	1962	2016	GIM	NR	No	No
#N/A	1947	2016	GIM	NR	No	No
#N/A	1986	2016	GIM	NR	No	No
#N/A	1950	2016	GIM	NR	No	No
#N/A	1968	2016	GIM	NR	No	No
#N/A	1946	2016	GIM	NR	No	No
#N/A	1963	2016	GIM	NR	No	No
#N/A	1965	2016	GIM	NR	No	No
#N/A	1963	2016	GIM	NR	No	No
#N/A	1956	2016	GIM	NR	No	No
#N/A	1978	2016	GIM	NR	No	No
#N/A	1983	2016	Fam Med	NR	No	No
#N/A	1953	2016	GIM	NR	No	No
#N/A	1951	2016	GIM	NR	No	No
#N/A	1949	2016	GIM	NR	No	No
#N/A	1951	2016	GIM	NR	No	No
#N/A	1958	2016	GIM	NR	No	No
#N/A	1949	2016	GIM	NR	No	No
#N/A	1973	2016	GIM	NR	No	No
#N/A	1945	2016	GIM	NR	No	No
#N/A	1973	2016	Fam Med	NR	No	No
#N/A	1965	2016	ED	NR	No	No
#N/A	1900	2016	ED	NR	No	No
#N/A	1956	2016	GIM	NR	No	No
#N/A	1971	2016	GIM	NR	No	No
#N/A	1956	2016	GIM	NR	No	No
#N/A	1952	2016	GIM	NR	No	No
#N/A	1980	2016	GIM	NR	No	No
BMC240	1985	2016	GIM	REAC	No	Yes
BMC241	1963	2016	GIM	REAC	No	Yes
#N/A	1965	2016	GIM	NR	No	No
#N/A	1955	2016	GIM	NR	No	No
#N/A	1959	2016	GIM	NR	No	No
#N/A	1957	2016	GIM	NR	No	No
#N/A	1945	2016	GIM	NR	No	No
#N/A	1989	2016	GIM	NR	No	No
#N/A	1977	2016	GIM	NR	No	No
#N/A	1952	2016	GIM	NR	No	No
#N/A	1989	2016	GIM	NR	No	No
#N/A	1973	2016	GIM	NR	No	No
#N/A	1981	2016	GIM	NR	No	No
#N/A	1956	2016	GIM	NR	No	No
#N/A	1975	2016	GIM	NR	No	No
#N/A	1981	2016	GIM	NR	No	No
#N/A	1955	2016	ED	NR	No	No
#N/A	1957	2016	GIM	NR	No	No
BMC242	1987	2016	GIM	REAC	No	Yes
BMC243	1984	2016	GIM	REAC	No	Yes
#N/A	1977	2016	ED	NR	No	No
BMC244	1990	2016	ED	REAC	No	Yes
#N/A	1957	2016	ED	NR	No	No
#N/A	1948	2016	GIM	NR	No	No
#N/A	1960	2016	GIM	NR	No	No
#N/A	1946	2016	GIM	NR	No	No
#N/A	1995	2016	Fam Med	NR	No	No
#N/A	1965	2016	GIM	NR	No	No
#N/A	1960	2016	GIM	NR	No	No
#N/A	1953	2016	GIM	NR	No	No
#N/A	1966	2016	GIM	NR	No	No
#N/A	1995	2016	Fam Med	NR	No	No
#N/A	1976	2016	GIM	NR	No	No
#N/A	1957	2016	GIM	NR	No	No
#N/A	1961	2016	GIM	NR	No	No
#N/A	1955	2016	GIM	NR	No	No
#N/A	1974	2016	GIM	NR	No	No
#N/A	1975	2016	ED	NR	No	No
#N/A	1976	2016	GIM	NR	No	No
#N/A	1947	2016	GIM	NR	No	No
#N/A	1951	2016	GIM	NR	No	No
#N/A	1958	2016	GIM	NR	No	No
#N/A	1976	2016	GIM	NR	No	No
#N/A	1952	2016	GIM	NR	No	No
#N/A	1946	2016	GIM	NR	No	No
#N/A	1994	2016	Fam Med	NR	No	No
#N/A	1965	2016	Fam Med	NR	No	No
#N/A	1949	2016	GIM	NR	No	No
#N/A	1988	2016	GIM	NR	No	No
#N/A	1961	2016	GIM	NR	No	No
#N/A	1954	2016	GIM	NR	No	No
BMC1175	1989	2016	GIM	NR	No	No
BMC245	1972	2016	GIM	REAC	No	Yes
#N/A	1987	2016	ED	NR	No	No
#N/A	1959	2016	ED	NR	No	No
#N/A	1980	2016	GIM	NR	No	No
#N/A	1946	2016	GIM	NR	No	No
#N/A	1985	2016	GIM	NR	No	No
#N/A	1978	2016	GIM	NR	No	No
#N/A	1961	2016	GIM	NR	No	No
#N/A	1948	2016	GIM	NR	No	No
#N/A	1954	2016	GIM	NR	No	No
#N/A	1950	2016	GIM	NR	No	No
#N/A	1955	2016	GIM	NR	No	No
#N/A	1956	2016	GIM	NR	No	No
#N/A	1943	2016	GIM	NR	No	No
#N/A	1970	2016	Fam Med	NR	No	No
#N/A	1948	2016	GIM	NR	No	No
#N/A	1965	2016	GIM	NR	No	No
#N/A	1983	2016	Fam Med	NR	No	No
#N/A	1963	2016	GIM	NR	No	No
#N/A	1961	2016	GIM	NR	No	No
#N/A	1954	2016	GIM	NR	No	No
#N/A	1982	2016	ED	NR	No	No
#N/A	1950	2016	GIM	NR	No	No
#N/A	1961	2016	GIM	NR	No	No
#N/A	1981	2016	GIM	NR	No	No
#N/A	1950	2016	GIM	NR	No	No
#N/A	1994	2016	Fam Med	NR	No	No
BMC246	1980	2016	GIM	REAC	No	Yes
BMCE03	1994	2016	ED	REAC	No	Yes
#N/A	1951	2016	GIM	EQUI	Yes	No
#N/A	1988	2016	GIM	NR	No	No
#N/A	1965	2016	GIM	NR	No	No
#N/A	1947	2016	GIM	NR	No	No
#N/A	1961	2016	GIM	NR	No	No
#N/A	1955	2016	GIM	NR	No	No
#N/A	1982	2016	Fam Med	NR	No	No
#N/A	1946	2016	GIM	NR	No	No
#N/A	1957	2016	GIM	NR	No	No
#N/A	1962	2016	GIM	NR	No	No
#N/A	1984	2016	GIM	NR	No	No
#N/A	1948	2016	GIM	NR	No	No
#N/A	1964	2016	GIM	NR	No	No
#N/A	1961	2016	GIM	NR	No	No
#N/A	1966	2016	GIM	NR	No	No
#N/A	1992	2016	GIM	NR	No	No
#N/A	1991	2016	GIM	NR	No	No
#N/A	1958	2016	GIM	NR	No	No
#N/A	1992	2016	GIM	NR	No	No
#N/A	1974	2016	GIM	NR	No	No
#N/A	1964	2016	GIM	NR	No	No
#N/A	1984	2016	GIM	NR	No	No
#N/A	1983	2016	GIM	NR	No	No
BMC248	1978	2016	GIM	REAC	No	Yes
BMC249	1953	2016	GIM	REAC	No	Yes
BMCE04	1966	2016	ED	REAC	No	Yes
BMC250	1976	2016	GIM	REAC	No	Yes
#N/A	1950	2016	GIM	NR	No	No
#N/A	1965	2016	GIM	NR	No	No
#N/A	1963	2016	GIM	NR	No	No
#N/A	1950	2016	GIM	NR	No	No
#N/A	1988	2016	GIM	NR	No	No
#N/A	1949	2016	GIM	NR	No	No
#N/A	1993	2016	GIM	NR	No	No
#N/A	1961	2016	GIM	NR	No	No
#N/A	1948	2016	GIM	NR	No	No
#N/A	1963	2016	GIM	NR	No	No
#N/A	1995	2016	ED	NR	No	No
#N/A	1962	2016	GIM	NR	No	No
#N/A	1964	2016	GIM	NR	No	No
#N/A	1990	2016	GIM	NR	No	No
#N/A	1978	2016	Fam Med	EQUI	Yes	No
#N/A	1965	2016	GIM	NR	No	No
#N/A	1956	2016	GIM	NR	No	No
#N/A	1953	2016	GIM	NR	No	No
#N/A	1962	2016	GIM	NR	No	No
#N/A	1949	2016	GIM	NR	No	No
#N/A	1948	2016	Fam Med	NR	No	No
#N/A	1951	2016	GIM	NR	No	No
#N/A	1977	2016	GIM	NR	No	No
#N/A	1964	2016	GIM	NR	No	No
#N/A	1957	2016	Fam Med	NR	No	No
#N/A	1968	2016	GIM	NR	No	No
#N/A	1989	2016	Fam Med	NR	No	No
#N/A	1945	2016	GIM	NR	No	No
#N/A	1956	2016	GIM	NR	No	No
#N/A	1989	2016	Fam Med	NR	No	No
#N/A	1965	2016	GIM	NR	No	No
#N/A	1986	2016	GIM	NR	No	No
#N/A	1958	2016	GIM	NR	No	No
#N/A	1949	2016	GIM	NR	No	No
#N/A	1957	2016	GIM	NR	No	No
#N/A	1968	2016	Fam Med	NR	No	No
#N/A	1954	2016	GIM	NR	No	No
#N/A	1954	2016	GIM	NR	No	No
#N/A	1972	2016	Fam Med	NR	No	No
#N/A	1949	2016	GIM	NR	No	No
#N/A	1949	2016	GIM	NR	No	No
BMC251	1959	2016	GIM	REAC	No	Yes
BMCFM03	1984	2016	Fam Med	REAC	No	Yes
BMC252	1996	2016	ED	REAC	No	Yes
#N/A	1992	2016	ED	NR	No	No
BMCE12	1983	2016	ED	REAC	No	Yes
#N/A	1953	2016	ED	NR	No	No
#N/A	1961	2016	GIM	NR	No	No
#N/A	1976	2016	GIM	NR	No	No
#N/A	1963	2016	GIM	NR	No	No
#N/A	1959	2016	GIM	NR	No	No
#N/A	1954	2016	GIM	NR	No	No
#N/A	1960	2016	GIM	NR	No	No
#N/A	1953	2016	GIM	NR	No	No
#N/A	1948	2016	GIM	NR	No	No
#N/A	1957	2016	GIM	NR	No	No
#N/A	1952	2016	GIM	NR	No	No
#N/A	1946	2016	GIM	NR	No	No
#N/A	1985	2016	GIM	NR	No	No
#N/A	1983	2016	GIM	NR	No	No
#N/A	1990	2016	ED	NR	No	No
#N/A	1989	2016	GIM	NR	No	No
#N/A	1980	2016	GIM	NR	No	No
#N/A	1991	2016	GIM	NR	No	No
#N/A	1982	2016	ED	NR	No	No
#N/A	1970	2016	GIM	NR	No	No
#N/A	1981	2016	Fam Med	NR	No	No
#N/A	1965	2016	GIM	NR	No	No
#N/A	1961	2016	GIM	NR	No	No
#N/A	1955	2016	GIM	NR	No	No
BMC254	1956	2016	GIM	WR	No	Yes
#N/A	1950	2016	GIM	NR	No	No
#N/A	1958	2016	GIM	NR	No	No
#N/A	1974	2016	GIM	NR	No	No
#N/A	1954	2016	GIM	NR	No	No
#N/A	1948	2016	GIM	NR	No	No
#N/A	1982	2016	GIM	NR	No	No
#N/A	1951	2016	GIM	NR	No	No
#N/A	1961	2016	GIM	NR	No	No
#N/A	1960	2016	GIM	NR	No	No
#N/A	1956	2016	GIM	NR	No	No
#N/A	1977	2016	GIM	NR	No	No
#N/A	1958	2016	GIM	NR	No	No
#N/A	1957	2016	GIM	NR	No	No
#N/A	1948	2016	GIM	NR	No	No
#N/A	1959	2016	GIM	NR	No	No
#N/A	1990	2016	GIM	NR	No	No
#N/A	1943	2016	GIM	NR	No	No
#N/A	1994	2016	GIM	NR	No	No
#N/A	1958	2016	GIM	NR	No	No
#N/A	1990	2016	GIM	NR	No	No
#N/A	1955	2016	GIM	NR	No	No
#N/A	1958	2016	GIM	NR	No	No
#N/A	1984	2016	Fam Med	NR	No	No
#N/A	1945	2016	GIM	NR	No	No
#N/A	1952	2016	GIM	NR	No	No
#N/A	1957	2016	GIM	NR	No	No
#N/A	1952	2016	GIM	NR	No	No
#N/A	1945	2016	GIM	NR	No	No
#N/A	1981	2016	GIM	NR	No	No
#N/A	1965	2016	GIM	NR	No	No
#N/A	1988	2016	Fam Med	NR	No	No
BMC255	1994	2016	GIM	REAC	No	Yes
BMC256	1974	2016	GIM	REAC	No	Yes
BMC257	1991	2016	GIM	REAC	No	Yes
#N/A	1958	2016	GIM	NR	No	No
#N/A	1958	2016	GIM	NR	No	No
#N/A	1956	2016	GIM	NR	No	No
#N/A	1948	2016	GIM	NR	No	No
#N/A	1952	2016	GIM	NR	No	No
BMC2735	1992	2016	GIM	NR	No	No
#N/A	1977	2016	Fam Med	NR	No	No
#N/A	1946	2016	GIM	NR	No	No
#N/A	1956	2016	GIM	NR	No	No
#N/A	1970	2016	GIM	NR	No	No
#N/A	1959	2016	GIM	NR	No	No
#N/A	1982	2016	GIM	NR	No	No
#N/A	1963	2016	GIM	NR	No	No
#N/A	1976	2016	GIM	NR	No	No
#N/A	1977	2016	GIM	NR	No	No
#N/A	1952	2016	GIM	NR	No	No
#N/A	1965	2016	GIM	NR	No	No
#N/A	1953	2016	GIM	NR	No	No
#N/A	1955	2016	Fam Med	NR	No	No
#N/A	1954	2016	GIM	NR	No	No
BMC258	1965	2016	GIM	REAC	No	Yes
#N/A	1962	2016	GIM	NR	No	No
#N/A	1954	2016	GIM	NR	No	No
#N/A	1964	2016	GIM	NR	No	No
#N/A	1951	2016	GIM	NR	No	No
#N/A	1958	2016	GIM	NR	No	No
#N/A	1958	2016	GIM	NR	No	No
#N/A	1954	2016	GIM	NR	No	No
#N/A	1995	2016	GIM	NR	No	No
#N/A	1993	2016	GIM	NR	No	No
#N/A	1962	2016	GIM	NR	No	No
#N/A	1948	2016	GIM	NR	No	No
#N/A	1952	2016	GIM	NR	No	No
#N/A	1960	2016	GIM	NR	No	No
#N/A	1969	2016	GIM	NR	No	No
#N/A	1952	2016	GIM	NR	No	No
#N/A	1962	2016	GIM	NR	No	No
#N/A	1958	2016	GIM	NR	No	No
#N/A	1954	2016	GIM	NR	No	No
#N/A	1960	2016	GIM	NR	No	No
#N/A	1978	2016	GIM	NR	No	No
#N/A	1955	2016	GIM	NR	No	No
#N/A	1978	2016	Fam Med	NR	No	No
#N/A	1985	2016	Fam Med	NR	No	No
#N/A	1957	2016	GIM	NR	No	No
#N/A	1989	2016	Fam Med	NR	No	No
#N/A	1975	2016	GIM	NR	No	No
#N/A	1965	2016	GIM	NR	No	No
#N/A	1956	2016	GIM	NR	No	No
#N/A	1990	2016	GIM	NR	No	No
BMC259	1965	2016	GIM	WR	No	Yes
#N/A	1949	2016	GIM	NR	No	No
#N/A	1962	2016	GIM	NR	No	No
#N/A	1959	2016	GIM	NR	No	No
#N/A	1951	2016	GIM	NR	No	No
#N/A	1980	2016	GIM	NR	No	No
#N/A	1968	2016	Fam Med	NR	No	No
#N/A	1953	2016	GIM	NR	No	No
#N/A	1962	2016	GIM	NR	No	No
#N/A	1949	2016	GIM	NR	No	No
#N/A	1959	2016	GIM	NR	No	No
#N/A	1976	2016	Fam Med	NR	No	No
#N/A	1952	2016	GIM	NR	No	No
#N/A	1950	2016	GIM	NR	No	No
#N/A	1958	2016	GIM	NR	No	No
#N/A	1975	2016	GIM	NR	No	No
#N/A	1951	2016	GIM	NR	No	No
BMC260	1965	2016	GIM	REAC	No	Yes
#N/A	1959	2016	GIM	NR	No	No
#N/A	1995	2016	ED	NR	No	No
BMC1504	1947	2016	GIM	EQUI	Yes	No
#N/A	1966	2016	GIM	NR	No	No
#N/A	1946	2016	GIM	NR	No	No
#N/A	1951	2016	GIM	NR	No	No
#N/A	1972	2016	Fam Med	NR	No	No
#N/A	1949	2016	GIM	NR	No	No
#N/A	1961	2016	GIM	NR	No	No
#N/A	1965	2016	GIM	NR	No	No
#N/A	1990	2016	GIM	NR	No	No
#N/A	1986	2016	GIM	NR	No	No
#N/A	1960	2016	GIM	NR	No	No
#N/A	1968	2016	GIM	NR	No	No
#N/A	1962	2016	GIM	NR	No	No
#N/A	1985	2016	GIM	NR	No	No
#N/A	1993	2016	GIM	NR	No	No
#N/A	1984	2016	GIM	NR	No	No
#N/A	1947	2016	GIM	NR	No	No
#N/A	1968	2016	GIM	NR	No	No
#N/A	1954	2016	GIM	NR	No	No
#N/A	1996	2016	ED	NR	No	No
#N/A	1956	2016	GIM	NR	No	No
#N/A	1996	2016	Fam Med	NR	No	No
#N/A	1988	2016	GIM	NR	No	No
#N/A	1977	2016	Fam Med	NR	No	No
#N/A	1946	2016	GIM	NR	No	No
#N/A	1951	2016	GIM	NR	No	No
#N/A	1964	2016	GIM	NR	No	No
#N/A	1960	2016	GIM	NR	No	No
#N/A	1991	2016	GIM	NR	No	No
#N/A	1947	2016	GIM	NR	No	No
#N/A	1952	2016	GIM	NR	No	No
#N/A	1965	2016	GIM	NR	No	No
#N/A	1946	2016	GIM	NR	No	No
#N/A	1965	2016	GIM	NR	No	No
#N/A	1955	2016	GIM	NR	No	No
#N/A	1951	2016	GIM	NR	No	No
#N/A	1956	2016	GIM	NR	No	No
#N/A	1961	2016	GIM	NR	No	No
#N/A	1965	2016	GIM	NR	No	No
#N/A	1965	2016	GIM	NR	No	No
#N/A	1976	2016	Fam Med	NR	No	No
#N/A	1965	2016	GIM	NR	No	No
#N/A	1970	2016	GIM	NR	No	No
#N/A	1962	2016	GIM	NR	No	No
#N/A	1954	2016	GIM	NR	No	No
#N/A	1963	2016	GIM	NR	No	No
#N/A	1961	2016	GIM	NR	No	No
#N/A	1950	2016	GIM	NR	No	No
#N/A	1958	2016	GIM	NR	No	No
#N/A	1962	2016	GIM	NR	No	No
#N/A	1954	2016	GIM	NR	No	No
#N/A	1962	2016	GIM	NR	No	No
#N/A	1978	2016	GIM	NR	No	No
#N/A	1980	2016	GIM	NR	No	No
#N/A	1956	2016	GIM	NR	No	No
BMC261	1952	2016	GIM	REAC	No	Yes
BMC262	1978	2016	ED	REAC	No	Yes
#N/A	1960	2016	GIM	NR	No	No
#N/A	1948	2016	GIM	NR	No	No
#N/A	1960	2016	GIM	NR	No	No
#N/A	1969	2016	GIM	NR	No	No
#N/A	1946	2016	GIM	NR	No	No
#N/A	1946	2016	GIM	NR	No	No
#N/A	1959	2016	GIM	NR	No	No
#N/A	1945	2016	GIM	NR	No	No
#N/A	1952	2016	GIM	NR	No	No
#N/A	1958	2016	GIM	NR	No	No
#N/A	1965	2016	GIM	NR	No	No
#N/A	1945	2016	GIM	NR	No	No
#N/A	1964	2016	GIM	NR	No	No
#N/A	1988	2016	GIM	NR	No	No
#N/A	1957	2016	GIM	NR	No	No
#N/A	1959	2016	GIM	NR	No	No
#N/A	1962	2016	GIM	NR	No	No
#N/A	1962	2016	GIM	NR	No	No
#N/A	1989	2016	GIM	NR	No	No
#N/A	1958	2016	GIM	NR	No	No
#N/A	1968	2016	GIM	NR	No	No
#N/A	1991	2016	GIM	NR	No	No
#N/A	1949	2016	GIM	NR	No	No
#N/A	1992	2016	Fam Med	NR	No	No
#N/A	1960	2016	GIM	NR	No	No
BMC263	1956	2016	GIM	WR	No	Yes
#N/A	1959	2016	GIM	NR	No	No
#N/A	1967	2016	GIM	NR	No	No
#N/A	1965	2016	GIM	NR	No	No
#N/A	1966	2016	GIM	NR	No	No
#N/A	1961	2016	GIM	NR	No	No
#N/A	1953	2016	GIM	NR	No	No
#N/A	1965	2016	GIM	NR	No	No
#N/A	1950	2016	GIM	NR	No	No
#N/A	1957	2016	GIM	NR	No	No
#N/A	1955	2016	GIM	NR	No	No
#N/A	1973	2016	GIM	NR	No	No
#N/A	1961	2016	GIM	NR	No	No
#N/A	1960	2016	Fam Med	NR	No	No
#N/A	1955	2016	GIM	NR	No	No
#N/A	1950	2016	GIM	NR	No	No
#N/A	1987	2016	GIM	NR	No	No
#N/A	1950	2016	GIM	NR	No	No
#N/A	1956	2016	GIM	NR	No	No
#N/A	1963	2016	GIM	NR	No	No
#N/A	1963	2016	GIM	NR	No	No
#N/A	1957	2016	GIM	NR	No	No
#N/A	1949	2016	GIM	NR	No	No
#N/A	1965	2016	GIM	NR	No	No
#N/A	1959	2016	Fam Med	NR	No	No
#N/A	1977	2016	ED	NR	No	No
#N/A	1984	2016	ED	NR	No	No
#N/A	1948	2016	GIM	NR	No	No
#N/A	1961	2016	GIM	NR	No	No
#N/A	1988	2016	GIM	NR	No	No
BMC264	1977	2016	GIM	REAC	No	Yes
BMC265	1965	2016	GIM	REAC	No	Yes
#N/A	1969	2016	GIM	EQUI	Yes	No
#N/A	1962	2016	GIM	NR	No	No
#N/A	1957	2016	GIM	NR	No	No
#N/A	1960	2016	GIM	NR	No	No
#N/A	1982	2016	GIM	NR	No	No
#N/A	1958	2016	GIM	NR	No	No
#N/A	1952	2016	GIM	NR	No	No
#N/A	1948	2016	GIM	NR	No	No
#N/A	1950	2016	GIM	NR	No	No
#N/A	1947	2016	GIM	NR	No	No
#N/A	1964	2016	GIM	NR	No	No
#N/A	1951	2016	GIM	NR	No	No
#N/A	1993	2016	Fam Med	NR	No	No
#N/A	1990	2016	Fam Med	NR	No	No
#N/A	1993	2016	GIM	NR	No	No
#N/A	1948	2016	GIM	NR	No	No
#N/A	1981	2016	Fam Med	NR	No	No
#N/A	1958	2016	GIM	NR	No	No
#N/A	1964	2016	GIM	NR	No	No
#N/A	1974	2016	GIM	NR	No	No
#N/A	1953	2016	GIM	NR	No	No
#N/A	1949	2016	GIM	NR	No	No
BMC266	1949	2016	GIM	REAC	No	Yes
#N/A	1960	2016	GIM	NR	No	No
#N/A	1979	2016	GIM	NR	No	No
#N/A	1963	2016	GIM	NR	No	No
#N/A	1986	2016	GIM	NR	No	No
#N/A	1958	2016	GIM	NR	No	No
#N/A	1962	2016	GIM	NR	No	No
#N/A	1950	2016	GIM	NR	No	No
#N/A	1954	2016	GIM	NR	No	No
#N/A	1963	2016	GIM	NR	No	No
#N/A	1951	2016	GIM	NR	No	No
#N/A	1956	2016	GIM	NR	No	No
#N/A	1947	2016	GIM	NR	No	No
BMC1393	1965	2016	ED	REAC	No	Yes
#N/A	1996	2016	GIM	NR	No	No
#N/A	1953	2016	GIM	NR	No	No
#N/A	1948	2016	GIM	NR	No	No
#N/A	1969	2016	GIM	NR	No	No
#N/A	1959	2016	ED	NR	No	No
#N/A	1964	2016	GIM	NR	No	No
#N/A	1973	2016	GIM	NR	No	No
#N/A	1948	2016	GIM	NR	No	No
#N/A	1958	2016	GIM	NR	No	No
#N/A	1948	2016	GIM	NR	No	No
#N/A	1956	2016	GIM	NR	No	No
#N/A	1965	2016	ED	NR	No	No
#N/A	1965	2016	GIM	NR	No	No
BMC268	1981	2016	GIM	REAC	No	Yes
BMC269	1962	2016	ED	REAC	No	Yes
BMCE05	1993	2016	ED	REAC	No	Yes
BMC270	1986	2016	GIM	REAC	No	Yes
BMC267	1971	2016	GIM	WR	No	Yes
#N/A	1974	2016	GIM	NR	No	No
#N/A	1959	2016	GIM	NR	No	No
#N/A	1989	2016	GIM	NR	No	No
#N/A	1962	2016	GIM	NR	No	No
#N/A	1953	2016	GIM	NR	No	No
#N/A	1956	2016	GIM	NR	No	No
#N/A	1978	2016	GIM	NR	No	No
#N/A	1986	2016	GIM	NR	No	No
#N/A	1985	2016	GIM	NR	No	No
#N/A	1962	2016	GIM	NR	No	No
#N/A	1964	2016	GIM	NR	No	No
#N/A	1966	2016	GIM	NR	No	No
BMC271	1994	2016	GIM	REAC	No	Yes
#N/A	1946	2016	GIM	NR	No	No
#N/A	1952	2016	GIM	NR	No	No
#N/A	1957	2016	GIM	NR	No	No
#N/A	1973	2016	Fam Med	NR	No	No
#N/A	1959	2016	GIM	NR	No	No
#N/A	1948	2016	GIM	NR	No	No
#N/A	1975	2016	Fam Med	NR	No	No
#N/A	1952	2016	GIM	NR	No	No
#N/A	1962	2016	GIM	NR	No	No
#N/A	1988	2016	Fam Med	NR	No	No
#N/A	1980	2016	Fam Med	NR	No	No
#N/A	1954	2016	GIM	NR	No	No
#N/A	1956	2016	GIM	NR	No	No
#N/A	1962	2016	GIM	NR	No	No
#N/A	1964	2016	GIM	NR	No	No
#N/A	1953	2016	GIM	NR	No	No
#N/A	1965	2016	GIM	NR	No	No
#N/A	1964	2016	GIM	NR	No	No
BMC272	1965	2016	GIM	REAC	No	Yes
BMC273	1984	2016	GIM	REAC	No	Yes
BMC274	1958	2016	Fam Med	REAC	No	Yes
BMC275	1957	2016	GIM	REAC	No	Yes
#N/A	1952	2016	GIM	EQUI	Yes	No
#N/A	1982	2016	GIM	NR	No	No
#N/A	1961	2016	GIM	NR	No	No
#N/A	1957	2016	GIM	NR	No	No
#N/A	1949	2016	GIM	NR	No	No
#N/A	1963	2016	GIM	NR	No	No
#N/A	1981	2016	ED	NR	No	No
#N/A	1965	2016	GIM	NR	No	No
#N/A	1960	2016	GIM	NR	No	No
#N/A	1982	2016	GIM	NR	No	No
#N/A	1981	2016	ED	NR	No	No
#N/A	1985	2016	Fam Med	NR	No	No
#N/A	1959	2016	GIM	NR	No	No
BMCE06	1981	2016	ED	REAC	No	Yes
#N/A	1983	2016	GIM	NR	No	No
#N/A	1991	2016	Fam Med	NR	No	No
#N/A	1988	2016	GIM	NR	No	No
#N/A	1992	2016	Fam Med	NR	No	No
#N/A	1979	2016	Fam Med	NR	No	No
#N/A	1983	2016	GIM	NR	No	No
#N/A	1968	2016	GIM	NR	No	No
#N/A	1952	2016	GIM	NR	No	No
#N/A	1982	2016	GIM	NR	No	No
#N/A	1963	2016	Fam Med	NR	No	No
#N/A	1948	2016	GIM	NR	No	No
#N/A	1955	2016	GIM	NR	No	No
BMC276	1953	2016	GIM	REAC	No	Yes
#N/A	1957	2016	GIM	NR	No	No
#N/A	1957	2016	GIM	NR	No	No
#N/A	1977	2016	GIM	NR	No	No
#N/A	1951	2016	GIM	NR	No	No
#N/A	1998	2016	GIM	NR	No	No
#N/A	1948	2016	GIM	NR	No	No
#N/A	1976	2016	GIM	NR	No	No
#N/A	1963	2016	GIM	NR	No	No
#N/A	1990	2016	GIM	NR	No	No
#N/A	1967	2016	GIM	NR	No	No
#N/A	1989	2016	GIM	NR	No	No
#N/A	1989	2016	GIM	NR	No	No
#N/A	1976	2016	GIM	NR	No	No
#N/A	1992	2016	GIM	NR	No	No
#N/A	1959	2016	GIM	NR	No	No
#N/A	1962	2016	GIM	NR	No	No
#N/A	1956	2016	GIM	NR	No	No
#N/A	1960	2016	GIM	NR	No	No
BMC277	1963	2016	GIM	REAC	No	Yes
BMC278	1962	2016	GIM	REAC	No	Yes
BMC279	1961	2016	GIM	REAC	No	Yes
BMC280	1986	2016	GIM	REAC	No	Yes
#N/A	1992	2016	GIM	NR	No	No
#N/A	1949	2016	GIM	NR	No	No
#N/A	1964	2016	GIM	NR	No	No
#N/A	1959	2016	GIM	NR	No	No
#N/A	1963	2016	GIM	NR	No	No
#N/A	1962	2016	GIM	NR	No	No
#N/A	1989	2016	Fam Med	NR	No	No
#N/A	1990	2016	GIM	NR	No	No
#N/A	1950	2016	GIM	NR	No	No
#N/A	1967	2016	GIM	NR	No	No
#N/A	1946	2016	GIM	NR	No	No
#N/A	1970	2016	GIM	NR	No	No
#N/A	1982	2016	Fam Med	NR	No	No
#N/A	1985	2016	Fam Med	NR	No	No
#N/A	1965	2016	GIM	NR	No	No
#N/A	1967	2016	Fam Med	NR	No	No
#N/A	1983	2016	GIM	NR	No	No
#N/A	1992	2016	GIM	NR	No	No
#N/A	1952	2016	GIM	NR	No	No
#N/A	1960	2016	GIM	NR	No	No
#N/A	1954	2016	GIM	NR	No	No
#N/A	1960	2016	GIM	NR	No	No
#N/A	1961	2016	GIM	NR	No	No
BMC281	1951	2016	GIM	REAC	No	Yes
BMC36	1963	2016	GIM	REAC	No	Yes
BMCE13	1990	2016	ED	REAC	No	Yes
BMC283	1960	2016	GIM	WR	No	Yes
#N/A	1993	2016	GIM	NR	No	No
#N/A	1986	2016	GIM	NR	No	No
#N/A	1965	2016	GIM	NR	No	No
#N/A	1960	2016	GIM	NR	No	No
#N/A	1947	2016	GIM	NR	No	No
#N/A	1937	2016	GIM	NR	No	No
#N/A	1962	2016	GIM	NR	No	No
#N/A	1951	2016	GIM	NR	No	No
#N/A	1955	2016	GIM	NR	No	No
#N/A	1965	2016	GIM	NR	No	No
#N/A	1985	2016	Fam Med	NR	No	No
#N/A	1989	2016	Fam Med	NR	No	No
#N/A	1961	2016	GIM	NR	No	No
#N/A	1958	2016	GIM	NR	No	No
#N/A	1956	2016	GIM	NR	No	No
#N/A	1952	2016	GIM	NR	No	No
#N/A	1969	2016	GIM	NR	No	No
#N/A	1951	2016	GIM	NR	No	No
#N/A	1950	2016	GIM	NR	No	No
#N/A	1957	2016	GIM	NR	No	No
#N/A	1970	2016	GIM	NR	No	No
#N/A	1946	2016	GIM	NR	No	No
#N/A	1962	2016	GIM	NR	No	No
#N/A	1957	2016	GIM	NR	No	No
#N/A	1958	2016	GIM	NR	No	No
#N/A	1986	2016	GIM	NR	No	No
#N/A	1969	2016	GIM	NR	No	No
#N/A	1978	2016	GIM	NR	No	No
#N/A	1948	2016	GIM	NR	No	No
#N/A	1987	2016	Fam Med	NR	No	No
#N/A	1964	2016	GIM	NR	No	No
#N/A	1967	2016	GIM	NR	No	No
#N/A	1998	2016	ED	NR	No	No
#N/A	1941	2016	ED	NR	No	No
#N/A	1969	2016	GIM	NR	No	No
#N/A	1963	2016	GIM	NR	No	No
#N/A	1941	2016	GIM	NR	No	No
#N/A	1962	2016	Fam Med	NR	No	No
#N/A	1957	2016	GIM	NR	No	No
BMCE07	1990	2016	ED	REAC	No	Yes
BMC284	1973	2016	GIM	WR	No	Yes
#N/A	1986	2016	ED	NR	No	No
#N/A	1980	2016	ED	NR	No	No
#N/A	1972	2016	ED	NR	No	No
#N/A	1951	2016	GIM	NR	No	No
#N/A	1946	2016	GIM	NR	No	No
#N/A	1989	2016	GIM	NR	No	No
#N/A	1965	2016	Fam Med	NR	No	No
#N/A	1979	2016	GIM	NR	No	No
#N/A	1951	2016	GIM	NR	No	No
#N/A	1962	2016	GIM	NR	No	No
#N/A	1957	2016	GIM	NR	No	No
#N/A	1951	2016	GIM	NR	No	No
#N/A	1965	2016	GIM	NR	No	No
#N/A	1973	2016	Fam Med	NR	No	No
#N/A	1945	2016	GIM	NR	No	No
#N/A	1946	2016	GIM	NR	No	No
#N/A	1966	2016	GIM	NR	No	No
#N/A	1952	2016	GIM	NR	No	No
#N/A	1962	2016	GIM	NR	No	No
#N/A	1957	2016	GIM	NR	No	No
#N/A	1949	2016	GIM	NR	No	No
#N/A	1951	2016	GIM	NR	No	No
#N/A	1947	2016	GIM	NR	No	No
#N/A	1953	2016	GIM	NR	No	No
#N/A	1964	2016	GIM	NR	No	No
#N/A	1964	2016	GIM	NR	No	No
#N/A	1951	2016	GIM	NR	No	No
#N/A	1955	2016	GIM	NR	No	No
#N/A	1964	2016	Fam Med	NR	No	No
#N/A	1974	2016	GIM	NR	No	No
#N/A	1992	2016	Fam Med	NR	No	No
#N/A	1950	2016	GIM	NR	No	No
BMC285	1988	2016	GIM	REAC	No	Yes
BMC286	1954	2016	GIM	REAC	No	Yes
BMC287	1939	2016	GIM	REAC	No	Yes
#N/A	1969	2016	GIM	NR	No	No
#N/A	1956	2016	GIM	NR	No	No
#N/A	1953	2016	GIM	NR	No	No
#N/A	1952	2016	GIM	NR	No	No
#N/A	1960	2016	GIM	NR	No	No
#N/A	1950	2016	GIM	NR	No	No
#N/A	1948	2016	GIM	NR	No	No
#N/A	1965	2016	GIM	NR	No	No
#N/A	1965	2016	GIM	NR	No	No
#N/A	1958	2016	GIM	NR	No	No
#N/A	1952	2016	GIM	NR	No	No
#N/A	1952	2016	GIM	NR	No	No
#N/A	1948	2016	ED	NR	No	No
#N/A	1965	2016	GIM	NR	No	No
BMC288	1964	2016	GIM	REAC	No	Yes
BMC289	1966	2016	GIM	REAC	No	Yes
#N/A	1956	2016	GIM	NR	No	No
#N/A	1956	2016	GIM	NR	No	No
#N/A	1950	2016	GIM	NR	No	No
#N/A	1949	2016	GIM	NR	No	No
#N/A	1960	2016	GIM	NR	No	No
#N/A	1979	2016	GIM	NR	No	No
#N/A	1952	2016	GIM	NR	No	No
#N/A	1963	2016	GIM	NR	No	No
#N/A	1954	2016	GIM	NR	No	No
#N/A	1958	2016	GIM	NR	No	No
#N/A	1985	2016	Fam Med	NR	No	No
#N/A	1969	2016	GIM	NR	No	No
#N/A	1961	2016	GIM	NR	No	No
#N/A	1957	2016	GIM	NR	No	No
#N/A	1955	2016	GIM	NR	No	No
#N/A	1960	2016	GIM	NR	No	No
#N/A	1964	2016	GIM	NR	No	No
#N/A	1963	2016	GIM	NR	No	No
#N/A	1983	2016	Fam Med	NR	No	No
#N/A	1957	2016	GIM	NR	No	No
#N/A	1950	2016	GIM	NR	No	No
#N/A	1952	2016	GIM	NR	No	No
#N/A	1982	2016	GIM	NR	No	No
#N/A	1956	2016	GIM	NR	No	No
#N/A	1985	2016	ED	NR	No	No
#N/A	1995	2016	GIM	NR	No	No
#N/A	1952	2016	GIM	NR	No	No
#N/A	1951	2016	GIM	NR	No	No
#N/A	1953	2016	GIM	NR	No	No
#N/A	1948	2016	GIM	NR	No	No
#N/A	1971	2016	Fam Med	NR	No	No
#N/A	1954	2016	Fam Med	NR	No	No
#N/A	1986	2016	GIM	NR	No	No
#N/A	1963	2016	GIM	NR	No	No
#N/A	1993	2016	Fam Med	NR	No	No
#N/A	1987	2016	GIM	NR	No	No
#N/A	1946	2016	GIM	NR	No	No
#N/A	1985	2016	GIM	NR	No	No
#N/A	1953	2016	GIM	NR	No	No
BMC290	1957	2016	GIM	REAC	No	Yes
BMC291	1970	2016	GIM	REAC	No	Yes
BMCE08	1977	2016	ED	REAC	No	Yes
BMCE09	1964	2016	ED	REAC	No	Yes
#N/A	1971	2016	Fam Med	NR	No	No
#N/A	1959	2016	GIM	NR	No	No
#N/A	1985	2016	GIM	NR	No	No
#N/A	1974	2016	GIM	NR	No	No
#N/A	1948	2016	GIM	NR	No	No
#N/A	1957	2016	GIM	NR	No	No
#N/A	1959	2016	GIM	NR	No	No
#N/A	1965	2016	GIM	NR	No	No
#N/A	1946	2016	GIM	NR	No	No
#N/A	1953	2016	GIM	NR	No	No
#N/A	1982	2016	GIM	NR	No	No
#N/A	1957	2016	GIM	NR	No	No
BMC292	1958	2016	GIM	REAC	No	Yes
#N/A	1951	2016	GIM	NR	No	No
#N/A	1949	2016	GIM	NR	No	No
#N/A	1961	2016	GIM	NR	No	No
#N/A	1958	2016	GIM	NR	No	No
#N/A	1948	2016	GIM	NR	No	No
#N/A	1951	2016	GIM	NR	No	No
#N/A	1979	2016	Fam Med	NR	No	No
#N/A	1979	2016	GIM	NR	No	No
#N/A	1982	2016	GIM	NR	No	No
#N/A	1962	2016	GIM	NR	No	No
#N/A	1954	2016	GIM	NR	No	No
#N/A	1954	2016	GIM	NR	No	No
#N/A	1950	2016	GIM	NR	No	No
#N/A	1962	2016	GIM	NR	No	No
#N/A	1979	2016	GIM	NR	No	No
#N/A	1950	2016	GIM	NR	No	No
#N/A	1965	2016	GIM	NR	No	No
#N/A	1957	2016	GIM	NR	No	No
#N/A	1962	2016	GIM	NR	No	No
#N/A	1962	2016	GIM	NR	No	No
#N/A	1953	2016	GIM	NR	No	No
#N/A	1965	2016	GIM	NR	No	No
#N/A	1955	2016	GIM	NR	No	No
#N/A	1962	2016	GIM	NR	No	No
#N/A	1989	2016	GIM	NR	No	No
#N/A	1959	2016	GIM	NR	No	No
#N/A	1954	2016	GIM	NR	No	No
BMC293	1987	2016	GIM	REAC	No	Yes
BMC294	1950	2016	GIM	REAC	No	Yes
#N/A	1949	2016	GIM	NR	No	No
#N/A	1975	2016	GIM	NR	No	No
#N/A	1967	2016	GIM	NR	No	No
#N/A	1950	2016	GIM	NR	No	No
#N/A	1950	2016	GIM	NR	No	No
#N/A	1957	2016	GIM	NR	No	No
#N/A	1978	2016	Fam Med	NR	No	No
#N/A	1965	2016	GIM	NR	No	No
#N/A	1973	2016	GIM	NR	No	No
#N/A	1952	2016	GIM	NR	No	No
#N/A	1963	2016	ED	NR	No	No
#N/A	1986	2016	GIM	NR	No	No
BMC295	1993	2016	GIM	REAC	No	Yes
BMCE14	1969	2016	ED	REAC	No	Yes
#N/A	1990	2016	GIM	NR	No	No
#N/A	1967	2016	GIM	NR	No	No
#N/A	1935	2016	GIM	NR	No	No
#N/A	1947	2016	GIM	NR	No	No
#N/A	1964	2016	GIM	NR	No	No
#N/A	1946	2016	GIM	NR	No	No
#N/A	1945	2016	GIM	NR	No	No
#N/A	1960	2016	GIM	NR	No	No
#N/A	1993	2016	GIM	NR	No	No
#N/A	1952	2016	GIM	NR	No	No
#N/A	1990	2016	GIM	NR	No	No
#N/A	1952	2016	GIM	NR	No	No
#N/A	1965	2016	GIM	NR	No	No
#N/A	1948	2016	GIM	NR	No	No
#N/A	1974	2016	GIM	NR	No	No
#N/A	1958	2016	GIM	NR	No	No
#N/A	1948	2016	ED	NR	No	No
BMC296	1988	2016	GIM	REAC	No	Yes
BMC297	1968	2016	GIM	REAC	No	Yes
BMC298	1980	2016	GIM	REAC	No	Yes
#N/A	1946	2016	GIM	NR	No	No
#N/A	1965	2016	GIM	NR	No	No
#N/A	1965	2016	GIM	NR	No	No
#N/A	1951	2016	GIM	NR	No	No
#N/A	1954	2016	GIM	NR	No	No
#N/A	1956	2016	GIM	NR	No	No
#N/A	1963	2016	GIM	NR	No	No
#N/A	1959	2016	GIM	NR	No	No
#N/A	1993	2016	GIM	NR	No	No
#N/A	1989	2016	GIM	NR	No	No
#N/A	1976	2016	GIM	NR	No	No
#N/A	1993	2016	Fam Med	NR	No	No
#N/A	1971	2016	GIM	NR	No	No
#N/A	1983	2016	GIM	NR	No	No
#N/A	1985	2016	Fam Med	NR	No	No
#N/A	1961	2016	GIM	NR	No	No
#N/A	1968	2016	ED	NR	No	No
#N/A	1988	2016	ED	NR	No	No
#N/A	1987	2016	GIM	NR	No	No
#N/A	1967	2016	GIM	NR	No	No
#N/A	1966	2016	GIM	NR	No	No
#N/A	1976	2016	GIM	NR	No	No
#N/A	1972	2016	Fam Med	NR	No	No
#N/A	1964	2016	GIM	NR	No	No
#N/A	1964	2016	GIM	NR	No	No
#N/A	1964	2016	GIM	NR	No	No
#N/A	1961	2016	GIM	NR	No	No
#N/A	1976	2016	GIM	NR	No	No
#N/A	1961	2016	GIM	NR	No	No
#N/A	1953	2016	GIM	NR	No	No
#N/A	1959	2016	GIM	NR	No	No
#N/A	1965	2016	GIM	NR	No	No
#N/A	1950	2016	GIM	NR	No	No
#N/A	1993	2016	GIM	NR	No	No
#N/A	1987	2016	GIM	NR	No	No
#N/A	1986	2016	GIM	NR	No	No
#N/A	1948	2016	GIM	NR	No	No
#N/A	1984	2016	Fam Med	NR	No	No
BMC299	1945	2016	GIM	REAC	No	Yes
#N/A	1958	2016	GIM	NR	No	No
#N/A	1953	2016	GIM	NR	No	No
#N/A	1958	2016	GIM	NR	No	No
#N/A	1956	2016	GIM	NR	No	No
#N/A	1965	2016	GIM	NR	No	No
#N/A	1988	2016	GIM	NR	No	No
#N/A	1962	2016	Fam Med	NR	No	No
#N/A	1990	2016	GIM	NR	No	No
#N/A	1947	2016	GIM	NR	No	No
#N/A	1952	2016	GIM	NR	No	No
#N/A	1959	2016	ED	NR	No	No
#N/A	1956	2016	GIM	NR	No	No
#N/A	1956	2016	GIM	NR	No	No
#N/A	1957	2016	GIM	NR	No	No
#N/A	1981	2016	GIM	NR	No	No
#N/A	1981	2016	GIM	NR	No	No
#N/A	1963	2016	GIM	NR	No	No
#N/A	1958	2016	ED	NR	No	No
#N/A	1962	2016	GIM	NR	No	No
BMC300	1988	2016	GIM	REAC	No	Yes
BMC301	1990	2016	GIM	REAC	No	Yes
#N/A	1953	2016	GIM	NR	No	No
#N/A	1960	2016	GIM	NR	No	No
#N/A	1969	2016	GIM	NR	No	No
#N/A	1947	2016	GIM	NR	No	No
#N/A	1968	2016	GIM	NR	No	No
#N/A	1954	2016	GIM	NR	No	No
BMC1047	1934	2016	Fam Med	NR	No	No
#N/A	1995	2016	GIM	NR	No	No
#N/A	1961	2016	GIM	NR	No	No
#N/A	1984	2016	Fam Med	NR	No	No
#N/A	1994	2016	GIM	NR	No	No
#N/A	1967	2016	GIM	NR	No	No
#N/A	1962	2016	GIM	NR	No	No
#N/A	1984	2016	GIM	NR	No	No
#N/A	1965	2016	GIM	NR	No	No
#N/A	1963	2016	GIM	NR	No	No
#N/A	1961	2016	GIM	NR	No	No
BMC302	1976	2016	GIM	REAC	No	Yes
BMC303	1947	2016	GIM	REAC	No	Yes
BMC304	1980	2016	GIM	REAC	No	Yes
BMC305	1964	2016	GIM	WR	No	Yes
#N/A	1972	2016	Fam Med	NR	No	No
#N/A	1964	2016	GIM	NR	No	No
#N/A	1960	2016	GIM	NR	No	No
#N/A	1951	2016	GIM	NR	No	No
#N/A	1954	2016	GIM	NR	No	No
#N/A	1951	2016	GIM	NR	No	No
#N/A	1977	2016	Fam Med	NR	No	No
#N/A	1992	2016	GIM	NR	No	No
#N/A	1957	2016	GIM	NR	No	No
#N/A	1960	2016	GIM	NR	No	No
#N/A	1966	2016	GIM	NR	No	No
#N/A	1955	2016	GIM	NR	No	No
#N/A	1957	2016	GIM	NR	No	No
#N/A	1951	2016	GIM	NR	No	No
BMC164	1981	2016	GIM	REAC	No	Yes
#N/A	1963	2016	ED	NR	No	No
#N/A	1969	2016	GIM	NR	No	No
#N/A	1988	2016	GIM	NR	No	No
#N/A	1956	2016	GIM	NR	No	No
#N/A	1986	2016	Fam Med	NR	No	No
#N/A	1936	2016	Fam Med	NR	No	No
#N/A	1962	2016	GIM	NR	No	No
#N/A	1959	2016	GIM	NR	No	No
#N/A	1959	2016	GIM	NR	No	No
#N/A	1948	2016	GIM	NR	No	No
#N/A	1983	2016	GIM	NR	No	No
#N/A	1946	2016	GIM	NR	No	No
#N/A	1959	2016	Fam Med	NR	No	No
#N/A	1985	2016	GIM	NR	No	No
#N/A	1973	2016	Fam Med	NR	No	No
#N/A	1996	2016	Fam Med	NR	No	No
BMC307	1964	2016	GIM	REAC	No	Yes
BMC308	1956	2016	GIM	WR	No	Yes
#N/A	1979	2016	GIM	NR	No	No
#N/A	1962	2016	GIM	NR	No	No
#N/A	1960	2016	Fam Med	NR	No	No
#N/A	1947	2016	GIM	NR	No	No
#N/A	1957	2016	GIM	NR	No	No
#N/A	1961	2016	GIM	NR	No	No
#N/A	1971	2016	Fam Med	NR	No	No
#N/A	1996	2016	GIM	NR	No	No
#N/A	1948	2016	GIM	NR	No	No
#N/A	1973	2016	GIM	NR	No	No
#N/A	1961	2016	GIM	NR	No	No
#N/A	1960	2016	GIM	NR	No	No
#N/A	1984	2016	Fam Med	NR	No	No
#N/A	1958	2016	GIM	NR	No	No
#N/A	1950	2016	GIM	NR	No	No
#N/A	1960	2016	GIM	NR	No	No
#N/A	1988	2016	ED	NR	No	No
#N/A	1950	2016	GIM	NR	No	No
#N/A	1983	2016	GIM	NR	No	No
#N/A	1953	2016	GIM	NR	No	No
#N/A	1950	2016	GIM	NR	No	No
#N/A	1960	2016	GIM	NR	No	No
BMC309	1984	2016	GIM	REAC	No	Yes
BMC310	1987	2016	GIM	REAC	No	Yes
BMC311	1975	2016	GIM	REAC	No	Yes
#N/A	1948	2016	GIM	NR	No	No
#N/A	1952	2016	GIM	NR	No	No
#N/A	1984	2016	GIM	NR	No	No
#N/A	1966	2016	ED	NR	No	No
#N/A	1946	2016	GIM	NR	No	No
#N/A	1966	2016	GIM	NR	No	No
#N/A	1962	2016	GIM	NR	No	No
#N/A	1980	2016	GIM	NR	No	No
#N/A	1990	2016	Fam Med	NR	No	No
#N/A	1977	2016	GIM	NR	No	No
#N/A	1947	2016	GIM	NR	No	No
#N/A	1982	2016	GIM	NR	No	No
#N/A	1938	2016	ED	NR	No	No
#N/A	1956	2016	GIM	NR	No	No
#N/A	1952	2016	GIM	NR	No	No
#N/A	1979	2016	GIM	NR	No	No
#N/A	1962	2016	GIM	NR	No	No
BMC312	1989	2016	GIM	REAC	No	Yes
#N/A	1949	2016	GIM	NR	No	No
#N/A	1970	2016	GIM	NR	No	No
#N/A	1967	2016	GIM	NR	No	No
#N/A	1963	2016	GIM	NR	No	No
#N/A	1959	2016	GIM	NR	No	No
#N/A	1959	2016	ED	NR	No	No
#N/A	1948	2016	GIM	NR	No	No
#N/A	1949	2016	GIM	NR	No	No
#N/A	1967	2016	Fam Med	NR	No	No
#N/A	1955	2016	GIM	NR	No	No
#N/A	1971	2016	GIM	NR	No	No
#N/A	1983	2016	GIM	NR	No	No
#N/A	1975	2016	GIM	NR	No	No
#N/A	1953	2016	GIM	NR	No	No
#N/A	1963	2016	GIM	NR	No	No
BMC313	1956	2016	Fam Med	REAC	No	Yes
BMC314	1962	2016	GIM	REAC	No	Yes
#N/A	1959	2016	GIM	NR	No	No
#N/A	1979	2016	GIM	NR	No	No
#N/A	1958	2016	GIM	NR	No	No
#N/A	1985	2016	GIM	NR	No	No
#N/A	1951	2016	GIM	NR	No	No
#N/A	1950	2016	GIM	NR	No	No
#N/A	1990	2016	GIM	NR	No	No
#N/A	1951	2016	Fam Med	NR	No	No
#N/A	1945	2016	GIM	NR	No	No
#N/A	1962	2016	GIM	NR	No	No
BMC315	1991	2016	GIM	REAC	No	Yes
#N/A	1973	2016	ED	NR	No	No
#N/A	1986	2016	ED	NR	No	No
#N/A	1960	2016	GIM	NR	No	No
#N/A	1963	2016	GIM	NR	No	No
#N/A	1958	2016	GIM	NR	No	No
#N/A	1945	2016	GIM	NR	No	No
#N/A	1961	2016	GIM	NR	No	No
#N/A	1950	2016	GIM	NR	No	No
#N/A	1949	2016	GIM	NR	No	No
#N/A	1948	2016	GIM	NR	No	No
#N/A	1965	2016	GIM	NR	No	No
#N/A	1957	2016	GIM	NR	No	No
#N/A	1980	2016	Fam Med	NR	No	No
#N/A	1946	2016	ED	NR	No	No
#N/A	1959	2016	GIM	NR	No	No
#N/A	1954	2016	GIM	NR	No	No
#N/A	1948	2016	GIM	NR	No	No
#N/A	1974	2016	GIM	NR	No	No
#N/A	1986	2016	GIM	NR	No	No
#N/A	1953	2016	GIM	NR	No	No
#N/A	1990	2016	GIM	NR	No	No
#N/A	1952	2016	GIM	NR	No	No
BMCE15	1958	2016	ED	REAC	No	Yes
BMC316	1981	2016	GIM	REAC	No	Yes
#N/A	1961	2016	GIM	NR	No	No
#N/A	1987	2016	GIM	NR	No	No
#N/A	1956	2016	GIM	NR	No	No
#N/A	1982	2016	GIM	NR	No	No
#N/A	1961	2016	GIM	NR	No	No
#N/A	1989	2016	GIM	NR	No	No
#N/A	1979	2016	Fam Med	NR	No	No
#N/A	1956	2016	GIM	NR	No	No
#N/A	1985	2016	Fam Med	NR	No	No
#N/A	1955	2016	GIM	NR	No	No
#N/A	1971	2016	ED	NR	No	No
#N/A	1956	2016	GIM	NR	No	No
#N/A	1956	2016	GIM	NR	No	No
#N/A	1954	2016	GIM	NR	No	No
#N/A	1985	2016	GIM	NR	No	No
BMC317	1974	2016	GIM	REAC	No	Yes
#N/A	1957	2016	GIM	NR	No	No
#N/A	1957	2016	GIM	NR	No	No
#N/A	1964	2016	GIM	NR	No	No
#N/A	1945	2016	GIM	NR	No	No
#N/A	1979	2016	GIM	NR	No	No
#N/A	1995	2016	GIM	NR	No	No
#N/A	1951	2016	GIM	NR	No	No
#N/A	1964	2016	GIM	NR	No	No
#N/A	1963	2016	GIM	NR	No	No
#N/A	1973	2016	Fam Med	NR	No	No
#N/A	1957	2016	GIM	NR	No	No
#N/A	1951	2016	GIM	NR	No	No
#N/A	1940	2016	GIM	NR	No	No
#N/A	1963	2016	GIM	NR	No	No
#N/A	1952	2016	GIM	NR	No	No
#N/A	1954	2016	Fam Med	NR	No	No
BMC318	1960	2016	GIM	REAC	No	Yes
BMC319	1988	2016	GIM	REAC	No	Yes
BMC320	1991	2016	GIM	REAC	No	Yes
#N/A	1959	2016	Fam Med	NR	No	No
#N/A	1964	2016	GIM	NR	No	No
#N/A	1978	2016	Fam Med	NR	No	No
#N/A	1952	2016	GIM	NR	No	No
#N/A	1962	2016	GIM	NR	No	No
#N/A	1953	2016	GIM	NR	No	No
#N/A	1950	2016	GIM	NR	No	No
#N/A	1952	2016	Fam Med	NR	No	No
#N/A	1943	2016	GIM	NR	No	No
#N/A	1971	2016	GIM	NR	No	No
#N/A	1998	2016	GIM	NR	No	No
#N/A	1961	2016	GIM	NR	No	No
#N/A	1955	2016	GIM	NR	No	No
#N/A	1963	2016	GIM	NR	No	No
#N/A	1963	2016	GIM	NR	No	No
#N/A	1991	2016	GIM	NR	No	No
BMC321	1950	2016	GIM	REAC	No	Yes
#N/A	1955	2016	GIM	NR	No	No
#N/A	1947	2016	GIM	NR	No	No
#N/A	1950	2016	GIM	NR	No	No
#N/A	1959	2016	GIM	NR	No	No
#N/A	1947	2016	GIM	NR	No	No
#N/A	1973	2016	GIM	NR	No	No
#N/A	1958	2016	GIM	NR	No	No
#N/A	1955	2016	GIM	NR	No	No
#N/A	1962	2016	GIM	NR	No	No
#N/A	1938	2016	GIM	NR	No	No
#N/A	1959	2016	GIM	NR	No	No
#N/A	1956	2016	GIM	NR	No	No
#N/A	1992	2016	GIM	NR	No	No
#N/A	1950	2016	GIM	NR	No	No
#N/A	1958	2016	GIM	NR	No	No
#N/A	1958	2016	GIM	NR	No	No
#N/A	1972	2016	GIM	NR	No	No
BMCE16	1987	2016	ED	REAC	No	Yes
BMC322	1961	2016	GIM	WR	No	Yes
#N/A	1953	2016	GIM	NR	No	No
#N/A	1955	2016	GIM	NR	No	No
#N/A	1958	2016	GIM	NR	No	No
#N/A	1955	2016	GIM	NR	No	No
#N/A	1945	2016	GIM	NR	No	No
#N/A	1963	2016	GIM	NR	No	No
#N/A	1991	2016	GIM	NR	No	No
#N/A	1955	2016	GIM	NR	No	No
#N/A	1992	2016	GIM	NR	No	No
#N/A	1955	2016	GIM	NR	No	No
#N/A	1958	2016	GIM	NR	No	No
#N/A	1971	2016	ED	NR	No	No
#N/A	1957	2016	GIM	NR	No	No
#N/A	1948	2016	GIM	NR	No	No
#N/A	1965	2016	GIM	NR	No	No
#N/A	1951	2016	GIM	NR	No	No
#N/A	1952	2016	GIM	NR	No	No
#N/A	1962	2016	GIM	NR	No	No
BMC324	1966	2016	GIM	REAC	No	Yes
BMC325	1958	2016	GIM	REAC	No	Yes
BMC323	1965	2016	GIM	WR	No	Yes
BMC326	1962	2016	GIM	WR	No	Yes
#N/A	1976	2016	GIM	NR	No	No
#N/A	1949	2016	GIM	NR	No	No
#N/A	1959	2016	GIM	NR	No	No
#N/A	1994	2016	GIM	NR	No	No
#N/A	1990	2016	GIM	NR	No	No
#N/A	1990	2016	GIM	NR	No	No
#N/A	1947	2016	GIM	NR	No	No
#N/A	1984	2016	GIM	NR	No	No
#N/A	1965	2016	GIM	NR	No	No
#N/A	1957	2016	GIM	NR	No	No
#N/A	1954	2016	GIM	NR	No	No
#N/A	1950	2016	GIM	NR	No	No
#N/A	1989	2016	GIM	NR	No	No
#N/A	1953	2016	GIM	NR	No	No
#N/A	1960	2016	GIM	NR	No	No
#N/A	1959	2016	GIM	NR	No	No
#N/A	1960	2016	GIM	NR	No	No
#N/A	1969	2016	GIM	NR	No	No
#N/A	1954	2016	Fam Med	NR	No	No
#N/A	1963	2016	GIM	NR	No	No
#N/A	1952	2016	GIM	NR	No	No
#N/A	1957	2016	GIM	NR	No	No
#N/A	1995	2016	ED	NR	No	No
#N/A	1953	2016	GIM	NR	No	No
#N/A	1969	2016	GIM	NR	No	No
#N/A	1963	2016	GIM	NR	No	No
BMC327	1955	2016	GIM	REAC	No	Yes
BMC328	1959	2016	GIM	REAC	No	Yes
#N/A	1978	2016	ED	NR	No	No
#N/A	1954	2016	GIM	NR	No	No
#N/A	1968	2016	GIM	NR	No	No
#N/A	1968	2016	GIM	NR	No	No
#N/A	1950	2016	GIM	NR	No	No
#N/A	1997	2016	GIM	NR	No	No
#N/A	1956	2016	GIM	NR	No	No
#N/A	1951	2016	GIM	NR	No	No
#N/A	1989	2016	GIM	NR	No	No
#N/A	1959	2016	GIM	NR	No	No
#N/A	1948	2016	GIM	NR	No	No
#N/A	1963	2016	GIM	NR	No	No
#N/A	1960	2016	GIM	NR	No	No
BMC329	1974	2016	GIM	REAC	No	Yes
BMC330	1961	2016	GIM	REAC	No	Yes
#N/A	1960	2016	GIM	NR	No	No
#N/A	1956	2016	GIM	NR	No	No
#N/A	1976	2016	GIM	NR	No	No
#N/A	1957	2016	GIM	NR	No	No
#N/A	1959	2016	GIM	NR	No	No
#N/A	1952	2016	GIM	NR	No	No
#N/A	1965	2016	GIM	NR	No	No
#N/A	1954	2016	GIM	NR	No	No
#N/A	1954	2016	GIM	NR	No	No
#N/A	1959	2016	GIM	NR	No	No
#N/A	1965	2016	GIM	NR	No	No
#N/A	1962	2016	GIM	NR	No	No
#N/A	1960	2016	GIM	NR	No	No
#N/A	1960	2016	GIM	NR	No	No
#N/A	1949	2016	GIM	NR	No	No
#N/A	1952	2016	GIM	NR	No	No
#N/A	1957	2016	GIM	NR	No	No
#N/A	1984	2016	GIM	NR	No	No
#N/A	1952	2016	GIM	NR	No	No
#N/A	1974	2016	GIM	NR	No	No
#N/A	1990	2016	ED	NR	No	No
#N/A	1980	2016	GIM	NR	No	No
#N/A	1949	2016	GIM	NR	No	No
#N/A	1952	2016	GIM	NR	No	No
#N/A	1955	2016	GIM	NR	No	No
#N/A	1961	2016	GIM	NR	No	No
#N/A	1963	2016	GIM	NR	No	No
#N/A	1960	2016	GIM	NR	No	No
#N/A	1963	2016	GIM	NR	No	No
#N/A	1963	2016	GIM	NR	No	No
#N/A	1964	2016	GIM	NR	No	No
#N/A	1966	2016	GIM	NR	No	No
#N/A	1957	2016	GIM	NR	No	No
#N/A	1958	2016	GIM	NR	No	No
#N/A	1975	2016	Fam Med	NR	No	No
#N/A	1948	2016	GIM	NR	No	No
#N/A	1986	2016	Fam Med	NR	No	No
#N/A	1962	2016	GIM	NR	No	No
#N/A	1989	2016	GIM	NR	No	No
#N/A	1946	2016	GIM	NR	No	No
#N/A	1957	2016	GIM	NR	No	No
#N/A	1955	2016	GIM	NR	No	No
#N/A	1966	2016	GIM	NR	No	No
#N/A	1957	2016	GIM	NR	No	No
#N/A	1947	2016	GIM	NR	No	No
#N/A	1955	2016	GIM	NR	No	No
#N/A	1957	2016	GIM	NR	No	No
#N/A	1988	2016	Fam Med	NR	No	No
#N/A	1964	2016	GIM	NR	No	No
#N/A	1965	2016	GIM	NR	No	No
#N/A	1955	2016	GIM	NR	No	No
#N/A	1994	2016	Fam Med	NR	No	No
#N/A	1985	2016	GIM	NR	No	No
#N/A	1956	2016	GIM	NR	No	No
#N/A	1953	2016	GIM	NR	No	No
#N/A	1963	2016	GIM	NR	No	No
BMC331	1983	2016	GIM	REAC	No	Yes
#N/A	1974	2016	ED	NR	No	No
#N/A	1980	2016	ED	NR	No	No
#N/A	1959	2016	GIM	NR	No	No
#N/A	1945	2016	GIM	NR	No	No
#N/A	1953	2016	GIM	NR	No	No
#N/A	1969	2016	GIM	NR	No	No
#N/A	1945	2016	GIM	NR	No	No
#N/A	1964	2016	GIM	NR	No	No
#N/A	1960	2016	GIM	NR	No	No
#N/A	1952	2016	GIM	NR	No	No
#N/A	1954	2016	GIM	NR	No	No
#N/A	1996	2016	GIM	NR	No	No
#N/A	1982	2016	Fam Med	NR	No	No
#N/A	1951	2016	GIM	NR	No	No
#N/A	1954	2016	GIM	NR	No	No
#N/A	1946	2016	GIM	NR	No	No
#N/A	1980	2016	GIM	NR	No	No
#N/A	1958	2016	GIM	NR	No	No
#N/A	1948	2016	GIM	NR	No	No
#N/A	1954	2016	GIM	NR	No	No
#N/A	1963	2016	GIM	NR	No	No
BMC332	1984	2016	GIM	REAC	No	Yes
BMC333	1954	2016	GIM	REAC	No	Yes
BMC334	1961	2016	GIM	REAC	No	Yes
BMC336	1961	2016	GIM	REAC	No	Yes
BMC335	1955	2016	GIM	WR	No	Yes
#N/A	1959	2016	GIM	EQUI	Yes	No
#N/A	1948	2016	GIM	NR	No	No
#N/A	1962	2016	GIM	NR	No	No
#N/A	1961	2016	GIM	NR	No	No
#N/A	1957	2016	GIM	NR	No	No
#N/A	1946	2016	GIM	NR	No	No
#N/A	1961	2016	GIM	NR	No	No
#N/A	1949	2016	GIM	NR	No	No
#N/A	1986	2016	GIM	NR	No	No
#N/A	1949	2016	GIM	NR	No	No
#N/A	1952	2016	GIM	NR	No	No
#N/A	1961	2016	GIM	NR	No	No
#N/A	1983	2016	GIM	NR	No	No
#N/A	1958	2016	GIM	NR	No	No
#N/A	1951	2016	GIM	NR	No	No
#N/A	1943	2016	GIM	NR	No	No
#N/A	1980	2016	Fam Med	NR	No	No
#N/A	1986	2016	GIM	NR	No	No
#N/A	1958	2016	GIM	NR	No	No
#N/A	1990	2016	GIM	NR	No	No
#N/A	1951	2016	GIM	NR	No	No
#N/A	1959	2016	GIM	NR	No	No
#N/A	1993	2016	GIM	NR	No	No
#N/A	1989	2016	Fam Med	NR	No	No
#N/A	1973	2016	ED	NR	No	No
#N/A	1953	2016	GIM	NR	No	No
#N/A	1964	2016	GIM	NR	No	No
#N/A	1958	2016	GIM	NR	No	No
#N/A	1956	2016	GIM	NR	No	No
BMC337	1960	2016	GIM	WR	No	Yes
#N/A	1958	2016	GIM	NR	No	No
#N/A	1963	2016	GIM	NR	No	No
#N/A	1946	2016	GIM	NR	No	No
#N/A	1953	2016	GIM	NR	No	No
#N/A	1963	2016	GIM	NR	No	No
#N/A	1956	2016	GIM	NR	No	No
#N/A	1960	2016	GIM	NR	No	No
#N/A	1949	2016	GIM	NR	No	No
#N/A	1954	2016	GIM	NR	No	No
#N/A	1950	2016	GIM	NR	No	No
#N/A	1947	2016	GIM	NR	No	No
#N/A	1993	2016	GIM	NR	No	No
#N/A	1956	2016	GIM	NR	No	No
#N/A	1950	2016	GIM	NR	No	No
#N/A	1961	2016	GIM	NR	No	No
#N/A	1951	2016	GIM	NR	No	No
#N/A	1982	2016	Fam Med	NR	No	No
#N/A	1948	2016	GIM	NR	No	No
#N/A	1959	2016	GIM	NR	No	No
#N/A	1941	2016	GIM	NR	No	No
#N/A	1952	2016	GIM	NR	No	No
#N/A	1960	2016	GIM	NR	No	No
#N/A	1964	2016	GIM	NR	No	No
#N/A	1988	2016	GIM	NR	No	No
#N/A	1959	2016	GIM	NR	No	No
#N/A	1976	2016	GIM	NR	No	No
BMC338	1974	2016	GIM	REAC	No	Yes
BMC339	1959	2016	GIM	WR	No	Yes
#N/A	1990	2016	Fam Med	NR	No	No
#N/A	1960	2016	GIM	NR	No	No
#N/A	1964	2016	GIM	NR	No	No
#N/A	1961	2016	GIM	NR	No	No
#N/A	1956	2016	GIM	NR	No	No
#N/A	1956	2016	GIM	NR	No	No
#N/A	1954	2016	GIM	NR	No	No
#N/A	1945	2016	GIM	NR	No	No
#N/A	1954	2016	GIM	NR	No	No
#N/A	1950	2016	GIM	NR	No	No
#N/A	1972	2016	GIM	NR	No	No
#N/A	1962	2016	GIM	NR	No	No
#N/A	1985	2016	GIM	NR	No	No
#N/A	1982	2016	GIM	NR	No	No
#N/A	1951	2016	GIM	NR	No	No
#N/A	1952	2016	GIM	NR	No	No
#N/A	1957	2016	GIM	NR	No	No
#N/A	1956	2016	GIM	NR	No	No
#N/A	1985	2016	Fam Med	NR	No	No
#N/A	1952	2016	GIM	NR	No	No
#N/A	1970	2016	Fam Med	NR	No	No
#N/A	1988	2016	GIM	NR	No	No
#N/A	1961	2016	GIM	NR	No	No
#N/A	1960	2016	GIM	NR	No	No
#N/A	1951	2016	GIM	NR	No	No
#N/A	1953	2016	GIM	NR	No	No
#N/A	1993	2016	GIM	NR	No	No
#N/A	1963	2016	GIM	NR	No	No
#N/A	1957	2016	GIM	NR	No	No
#N/A	1989	2016	GIM	NR	No	No
#N/A	1962	2016	GIM	NR	No	No
#N/A	1992	2016	GIM	NR	No	No
#N/A	1962	2016	GIM	NR	No	No
#N/A	1960	2016	GIM	NR	No	No
#N/A	1945	2016	GIM	NR	No	No
#N/A	1973	2016	GIM	NR	No	No
#N/A	1953	2016	ED	NR	No	No
#N/A	1955	2016	GIM	NR	No	No
#N/A	1964	2016	GIM	NR	No	No
#N/A	1993	2016	GIM	NR	No	No
#N/A	1952	2016	GIM	NR	No	No
#N/A	1994	2016	Fam Med	NR	No	No
#N/A	1950	2016	Fam Med	NR	No	No
#N/A	1959	2016	GIM	NR	No	No
#N/A	1950	2016	GIM	NR	No	No
#N/A	1989	2016	Fam Med	NR	No	No
#N/A	1954	2016	GIM	NR	No	No
#N/A	1950	2016	GIM	NR	No	No
#N/A	1954	2016	GIM	NR	No	No
#N/A	1949	2016	GIM	NR	No	No
#N/A	1965	2016	GIM	NR	No	No
#N/A	1948	2016	GIM	NR	No	No
#N/A	1955	2016	GIM	NR	No	No
#N/A	1963	2016	GIM	NR	No	No
#N/A	1946	2016	GIM	NR	No	No
#N/A	1948	2016	GIM	NR	No	No
#N/A	1966	2016	GIM	NR	No	No
#N/A	1964	2016	GIM	NR	No	No
#N/A	1975	2016	GIM	NR	No	No
#N/A	1962	2016	GIM	NR	No	No
#N/A	1992	2016	GIM	NR	No	No
BMC340	1982	2016	GIM	REAC	No	Yes
BMC342	1980	2016	GIM	REAC	No	Yes
BMC341	1946	2016	GIM	WR	No	Yes
#N/A	1975	2016	Fam Med	NR	No	No
#N/A	1971	2016	Fam Med	NR	No	No
#N/A	1954	2016	GIM	NR	No	No
#N/A	1980	2016	GIM	NR	No	No
#N/A	1957	2016	GIM	NR	No	No
#N/A	1966	2016	GIM	NR	No	No
#N/A	1948	2016	GIM	NR	No	No
#N/A	1954	2016	GIM	NR	No	No
#N/A	1924	2016	ED	NR	No	No
#N/A	1961	2016	GIM	NR	No	No
#N/A	1979	2016	GIM	NR	No	No
#N/A	1960	2016	GIM	NR	No	No
#N/A	1964	2016	GIM	NR	No	No
#N/A	1945	2016	GIM	NR	No	No
#N/A	1993	2016	GIM	NR	No	No
#N/A	1981	2016	Fam Med	NR	No	No
#N/A	1980	2016	GIM	NR	No	No
#N/A	1963	2016	GIM	NR	No	No
BMC2820	1993	2016	GIM	NR	No	No
#N/A	1958	2016	GIM	NR	No	No
#N/A	1944	2016	ED	NR	No	No
#N/A	1955	2016	Fam Med	NR	No	No
#N/A	1961	2016	GIM	NR	No	No
#N/A	1958	2016	GIM	NR	No	No
#N/A	1962	2016	GIM	NR	No	No
#N/A	1961	2016	GIM	NR	No	No
BMC343	1981	2016	Fam Med	REAC	No	Yes
BMC344	1970	2016	ED	REAC	No	Yes
#N/A	1965	2016	GIM	NR	No	No
#N/A	1953	2016	GIM	NR	No	No
#N/A	1945	2016	GIM	NR	No	No
#N/A	1950	2016	GIM	NR	No	No
#N/A	1975	2016	GIM	NR	No	No
#N/A	1948	2016	GIM	NR	No	No
#N/A	1978	2016	Fam Med	NR	No	No
#N/A	1968	2016	GIM	NR	No	No
#N/A	1947	2016	GIM	NR	No	No
#N/A	1965	2016	Fam Med	NR	No	No
#N/A	1979	2016	Fam Med	NR	No	No
#N/A	1965	2016	GIM	NR	No	No
#N/A	1991	2016	GIM	NR	No	No
#N/A	1962	2016	GIM	NR	No	No
#N/A	1957	2016	GIM	NR	No	No
#N/A	1991	2016	Fam Med	NR	No	No
#N/A	1987	2016	GIM	NR	No	No
BMC345	1991	2016	GIM	REAC	No	Yes
BMC346	1944	2016	GIM	REAC	No	Yes
#N/A	1956	2016	Fam Med	NR	No	No
#N/A	1987	2016	GIM	NR	No	No
#N/A	1953	2016	GIM	NR	No	No
#N/A	1986	2016	GIM	NR	No	No
#N/A	1975	2016	GIM	NR	No	No
#N/A	1991	2016	GIM	NR	No	No
#N/A	1956	2016	GIM	NR	No	No
#N/A	1958	2016	GIM	NR	No	No
#N/A	1980	2016	GIM	NR	No	No
#N/A	1957	2016	GIM	NR	No	No
#N/A	1985	2016	GIM	NR	No	No
#N/A	1987	2016	Fam Med	NR	No	No
#N/A	1947	2016	GIM	NR	No	No
#N/A	1959	2016	ED	NR	No	No
#N/A	1992	2016	GIM	NR	No	No
#N/A	1995	2016	ED	NR	No	No
#N/A	1952	2016	GIM	NR	No	No
#N/A	1989	2016	GIM	NR	No	No
#N/A	1952	2016	GIM	NR	No	No
#N/A	1959	2016	GIM	NR	No	No
#N/A	1992	2016	GIM	NR	No	No
#N/A	1950	2016	GIM	NR	No	No
#N/A	1995	2016	GIM	NR	No	No
#N/A	1969	2016	Fam Med	NR	No	No
#N/A	1982	2016	Fam Med	NR	No	No
#N/A	1963	2016	GIM	NR	No	No
#N/A	1952	2016	GIM	NR	No	No
#N/A	1947	2016	Fam Med	NR	No	No
#N/A	1951	2016	GIM	NR	No	No
#N/A	1957	2016	GIM	NR	No	No
#N/A	1985	2016	GIM	NR	No	No
#N/A	1962	2016	GIM	NR	No	No
#N/A	1954	2016	GIM	NR	No	No
#N/A	1949	2016	GIM	NR	No	No
#N/A	1961	2016	GIM	NR	No	No
#N/A	1970	2016	GIM	NR	No	No
#N/A	1952	2016	GIM	NR	No	No
#N/A	1960	2016	GIM	NR	No	No
#N/A	1952	2016	GIM	NR	No	No
#N/A	1963	2016	GIM	NR	No	No
BMCE10	1948	2016	ED	REAC	No	Yes
#N/A	1957	2016	Fam Med	NR	No	No
#N/A	1965	2016	GIM	NR	No	No
#N/A	1990	2016	GIM	NR	No	No
#N/A	1960	2016	GIM	NR	No	No
#N/A	1955	2016	GIM	NR	No	No
#N/A	1981	2016	Fam Med	NR	No	No
#N/A	1949	2016	GIM	NR	No	No
#N/A	1951	2016	GIM	NR	No	No
#N/A	1945	2016	GIM	NR	No	No
#N/A	1995	2016	GIM	NR	No	No
#N/A	1950	2016	GIM	NR	No	No
#N/A	1947	2016	GIM	NR	No	No
#N/A	1947	2016	GIM	NR	No	No
#N/A	1948	2016	GIM	NR	No	No
#N/A	1958	2016	GIM	NR	No	No
#N/A	1963	2016	GIM	NR	No	No
BMC347	1986	2016	GIM	REAC	No	Yes
BMC348	1980	2016	GIM	REAC	No	Yes
#N/A	1961	2016	GIM	NR	No	No
#N/A	1952	2016	GIM	NR	No	No
#N/A	1954	2016	GIM	NR	No	No
#N/A	1951	2016	GIM	NR	No	No
#N/A	1965	2016	GIM	NR	No	No
#N/A	1954	2016	GIM	NR	No	No
#N/A	1955	2016	GIM	NR	No	No
#N/A	1959	2016	GIM	NR	No	No
#N/A	1989	2016	GIM	NR	No	No
#N/A	1964	2016	Fam Med	NR	No	No
#N/A	1950	2016	GIM	NR	No	No
#N/A	1959	2016	GIM	NR	No	No
#N/A	1991	2016	GIM	NR	No	No
#N/A	1990	2016	Fam Med	NR	No	No
#N/A	1983	2016	GIM	NR	No	No
#N/A	1997	2016	ED	NR	No	No
#N/A	1971	2016	GIM	NR	No	No
#N/A	1966	2016	Fam Med	NR	No	No
#N/A	1948	2016	GIM	NR	No	No
#N/A	1956	2016	GIM	NR	No	No
#N/A	1961	2016	GIM	NR	No	No
#N/A	1949	2016	GIM	NR	No	No
#N/A	1960	2016	GIM	NR	No	No
#N/A	1942	2016	GIM	NR	No	No
#N/A	1963	2016	GIM	NR	No	No
#N/A	1977	2016	GIM	NR	No	No
#N/A	1957	2016	GIM	NR	No	No
#N/A	1955	2016	GIM	NR	No	No
#N/A	1957	2016	GIM	NR	No	No
#N/A	1963	2016	GIM	NR	No	No
#N/A	1979	2016	GIM	NR	No	No
#N/A	1962	2016	GIM	NR	No	No
#N/A	1946	2016	GIM	NR	No	No
#N/A	1994	2016	GIM	NR	No	No
BMCO17	1987	2016	GIM	NR	No	No
BMCE11	1976	2016	GIM	REAC	No	Yes
#N/A	1951	2016	GIM	NR	No	No
#N/A	1947	2016	GIM	NR	No	No
#N/A	1948	2016	GIM	NR	No	No
#N/A	1953	2016	GIM	NR	No	No
#N/A	1960	2016	Fam Med	NR	No	No
#N/A	1964	2016	GIM	NR	No	No
#N/A	1985	2016	GIM	NR	No	No
#N/A	1948	2016	GIM	NR	No	No
#N/A	1952	2016	GIM	NR	No	No
#N/A	1973	2016	GIM	NR	No	No
#N/A	1957	2016	GIM	NR	No	No
#N/A	1964	2016	ED	NR	No	No
#N/A	1950	2016	GIM	NR	No	No
BMC349	1959	2016	GIM	WR	No	Yes
#N/A	1986	2016	GIM	NR	No	No
#N/A	1970	2016	Fam Med	NR	No	No
#N/A	1962	2016	GIM	NR	No	No
#N/A	1945	2016	GIM	NR	No	No
#N/A	1962	2016	GIM	NR	No	No
#N/A	1987	2016	GIM	NR	No	No
#N/A	1954	2016	GIM	NR	No	No
#N/A	1954	2016	GIM	NR	No	No
#N/A	1979	2016	Fam Med	NR	No	No
#N/A	1974	2016	Fam Med	NR	No	No
#N/A	1957	2016	Fam Med	NR	No	No
#N/A	1961	2016	GIM	NR	No	No
#N/A	1988	2016	Fam Med	NR	No	No
#N/A	1948	2016	GIM	NR	No	No
#N/A	1964	2016	GIM	NR	No	No
#N/A	1957	2016	ED	NR	No	No
#N/A	1964	2016	GIM	NR	No	No
#N/A	1987	2016	GIM	NR	No	No
#N/A	1900	2016	ED	NR	No	No
#N/A	1960	2016	GIM	NR	No	No
#N/A	1965	2016	GIM	NR	No	No
#N/A	1954	2016	GIM	NR	No	No
BMC350	1947	2016	Fam Med	REAC	No	Yes
BMC351	1954	2016	ED	REAC	No	Yes
#N/A	1946	2016	ED	NR	No	No
#N/A	1949	2016	GIM	NR	No	No
#N/A	1954	2016	GIM	NR	No	No
#N/A	1952	2016	GIM	NR	No	No
#N/A	1950	2016	GIM	NR	No	No
#N/A	1960	2016	GIM	NR	No	No
#N/A	1955	2016	GIM	NR	No	No
#N/A	1955	2016	GIM	NR	No	No
#N/A	1962	2016	GIM	NR	No	No
#N/A	1964	2016	GIM	NR	No	No
#N/A	1951	2016	GIM	NR	No	No
#N/A	1956	2016	GIM	NR	No	No
#N/A	1960	2016	GIM	NR	No	No
#N/A	1966	2016	ED	NR	No	No
#N/A	1959	2016	GIM	NR	No	No
#N/A	1945	2016	GIM	NR	No	No
#N/A	1960	2016	GIM	NR	No	No
#N/A	1955	2016	GIM	NR	No	No
#N/A	1961	2016	GIM	NR	No	No
#N/A	1984	2016	GIM	NR	No	No
#N/A	1965	2016	GIM	NR	No	No
#N/A	1986	2016	Fam Med	NR	No	No
#N/A	1951	2016	GIM	NR	No	No
#N/A	1951	2016	GIM	NR	No	No
BMC353	1985	2016	GIM	REAC	No	Yes
BMC354	1985	2016	ED	REAC	No	Yes
BMC352	1963	2016	GIM	WR	No	Yes
#N/A	1960	2016	GIM	NR	No	No
#N/A	1948	2016	GIM	NR	No	No
#N/A	1982	2016	GIM	NR	No	No
#N/A	1953	2016	GIM	NR	No	No
#N/A	1950	2016	GIM	NR	No	No
#N/A	1961	2016	GIM	NR	No	No
#N/A	1964	2016	Fam Med	NR	No	No
#N/A	1957	2016	GIM	NR	No	No
#N/A	1996	2016	Fam Med	NR	No	No
#N/A	1945	2016	GIM	NR	No	No
#N/A	1991	2016	Fam Med	NR	No	No
#N/A	1947	2016	GIM	NR	No	No
#N/A	1945	2016	GIM	NR	No	No
#N/A	1955	2016	GIM	EQUI	Yes	No
#N/A	1961	2016	GIM	NR	No	No
#N/A	1955	2016	GIM	NR	No	No
#N/A	1949	2016	GIM	NR	No	No
#N/A	1964	2016	GIM	NR	No	No
#N/A	1995	2016	GIM	NR	No	No
#N/A	1961	2016	GIM	NR	No	No
#N/A	1961	2016	GIM	NR	No	No
#N/A	1958	2016	GIM	NR	No	No
#N/A	1948	2016	GIM	NR	No	No
#N/A	1957	2016	GIM	NR	No	No
#N/A	1959	2016	GIM	NR	No	No
#N/A	1961	2016	GIM	NR	No	No
#N/A	1947	2016	GIM	NR	No	No
#N/A	1963	2016	GIM	NR	No	No
BMC355	1964	2016	GIM	REAC	No	Yes
#N/A	1952	2016	GIM	NR	No	No
#N/A	1957	2016	GIM	NR	No	No
#N/A	1963	2016	GIM	NR	No	No
#N/A	1964	2016	GIM	NR	No	No
#N/A	1958	2016	GIM	NR	No	No
#N/A	1953	2016	GIM	NR	No	No
#N/A	1955	2016	GIM	NR	No	No
#N/A	1959	2016	GIM	NR	No	No
#N/A	1960	2016	GIM	NR	No	No
#N/A	1983	2016	GIM	NR	No	No
#N/A	1947	2016	GIM	NR	No	No
#N/A	1957	2016	GIM	NR	No	No
#N/A	1954	2016	GIM	NR	No	No
#N/A	1959	2016	GIM	NR	No	No
#N/A	1963	2016	GIM	NR	No	No
#N/A	1952	2016	GIM	NR	No	No
BMC356	1986	2016	GIM	REAC	No	Yes
BMC357	1961	2016	Fam Med	REAC	No	Yes
#N/A	1996	2016	ED	NR	No	No
#N/A	1960	2016	GIM	NR	No	No
#N/A	1974	2016	GIM	NR	No	No
#N/A	1960	2016	GIM	NR	No	No
#N/A	1958	2016	GIM	NR	No	No
#N/A	1982	2016	ED	NR	No	No
#N/A	1981	2016	GIM	NR	No	No
#N/A	1967	2016	ED	NR	No	No
#N/A	1962	2016	GIM	NR	No	No
#N/A	1945	2016	GIM	NR	No	No
#N/A	1960	2016	GIM	NR	No	No
#N/A	1960	2016	GIM	NR	No	No
#N/A	1965	2016	GIM	NR	No	No
#N/A	1937	2016	GIM	NR	No	No
#N/A	1942	2016	GIM	NR	No	No
#N/A	1981	2016	GIM	NR	No	No
BMC358	1948	2016	GIM	WR	No	Yes
#N/A	1985	2016	Fam Med	NR	No	No
#N/A	1946	2016	GIM	NR	No	No
#N/A	1995	2016	Fam Med	NR	No	No
#N/A	1947	2016	GIM	NR	No	No
#N/A	1949	2016	GIM	NR	No	No
#N/A	1950	2016	GIM	NR	No	No
#N/A	1951	2016	GIM	NR	No	No
#N/A	1959	2016	ED	NR	No	No
#N/A	1957	2016	GIM	NR	No	No
#N/A	1996	2016	ED	NR	No	No
#N/A	1962	2016	GIM	NR	No	No
#N/A	1963	2016	GIM	NR	No	No
#N/A	1963	2016	GIM	NR	No	No
#N/A	1965	2016	GIM	NR	No	No
#N/A	1971	2016	GIM	NR	No	No
#N/A	1973	2016	GIM	NR	No	No
#N/A	1973	2016	GIM	NR	No	No
#N/A	1982	2016	GIM	NR	No	No
#N/A	1984	2016	GIM	NR	No	No
#N/A	1984	2016	GIM	NR	No	No
#N/A	1988	2016	GIM	NR	No	No
#N/A	1988	2016	GIM	NR	No	No
#N/A	1989	2016	GIM	NR	No	No
BMC359	1946	2016	GIM	WR	No	Yes
#N/A	1945	2016	GIM	NR	No	No
#N/A	1981	2016	Fam Med	NR	No	No
#N/A	1987	2016	Fam Med	NR	No	No
#N/A	1933	2016	ED	NR	No	No
#N/A	1934	2016	ED	NR	No	No
#N/A	1949	2016	GIM	NR	No	No
#N/A	1940	2016	ED	NR	No	No
#N/A	1950	2016	GIM	NR	No	No
#N/A	1942	2016	ED	NR	No	No
#N/A	1944	2016	ED	NR	No	No
#N/A	1946	2016	ED	NR	No	No
#N/A	1950	2016	GIM	NR	No	No
#N/A	1951	2016	GIM	NR	No	No
#N/A	1949	2016	ED	NR	No	No
#N/A	1950	2016	ED	NR	No	No
#N/A	1952	2016	ED	NR	No	No
#N/A	1952	2016	ED	NR	No	No
#N/A	1953	2016	ED	NR	No	No
#N/A	1961	2016	ED	NR	No	No
#N/A	1963	2016	ED	NR	No	No
#N/A	1964	2016	ED	NR	No	No
#N/A	1965	2016	ED	NR	No	No
#N/A	1962	2016	GIM	NR	No	No
#N/A	1969	2016	ED	NR	No	No
#N/A	1964	2016	GIM	NR	No	No
#N/A	1975	2016	ED	NR	No	No
#N/A	1975	2016	ED	NR	No	No
#N/A	1979	2016	ED	NR	No	No
#N/A	1998	2016	ED	NR	No	No
#N/A	1981	2016	ED	NR	No	No
#N/A	1977	2016	GIM	NR	No	No
#N/A	1986	2016	ED	NR	No	No
#N/A	1986	2016	ED	NR	No	No
#N/A	1987	2016	ED	NR	No	No
#N/A	1988	2016	ED	NR	No	No
#N/A	1989	2016	ED	NR	No	No
#N/A	1990	2016	ED	NR	No	No
BMC363	1943	2016	ED	REAC	No	Yes
BMC365	1955	2016	ED	REAC	No	Yes
BMC366	1957	2016	ED	REAC	No	Yes
BMC364	1958	2016	ED	REAC	No	Yes
BMC361	1962	2016	ED	REAC	No	Yes
BMC367	1967	2016	ED	REAC	No	Yes
BMC362	1978	2016	GIM	REAC	No	Yes
BMC360	1986	2016	GIM	REAC	No	Yes
#N/A	1983	2016	GIM	EQUI	Yes	No
#N/A	1947	2016	GIM	NR	No	No
#N/A	1923	2016	ED	NR	No	No
#N/A	1926	2016	ED	NR	No	No
#N/A	1930	2016	ED	NR	No	No
#N/A	1932	2016	ED	NR	No	No
#N/A	1935	2016	ED	NR	No	No
#N/A	1938	2016	ED	NR	No	No
#N/A	1964	2016	Fam Med	NR	No	No
#N/A	1942	2016	ED	NR	No	No
#N/A	1942	2016	ED	NR	No	No
#N/A	1945	2016	ED	NR	No	No
#N/A	1946	2016	ED	NR	No	No
#N/A	1960	2016	ED	NR	No	No
#N/A	1950	2016	GIM	NR	No	No
#N/A	1948	2016	ED	NR	No	No
#N/A	1950	2016	GIM	NR	No	No
#N/A	1951	2016	GIM	NR	No	No
#N/A	1949	2016	ED	NR	No	No
#N/A	1953	2016	GIM	NR	No	No
#N/A	1952	2016	ED	NR	No	No
#N/A	1953	2016	ED	NR	No	No
#N/A	1955	2016	ED	NR	No	No
#N/A	1955	2016	ED	NR	No	No
#N/A	1956	2016	ED	NR	No	No
#N/A	1957	2016	ED	NR	No	No
#N/A	1957	2016	ED	NR	No	No
#N/A	1960	2016	ED	NR	No	No
#N/A	1961	2016	ED	NR	No	No
#N/A	1961	2016	ED	NR	No	No
#N/A	1962	2016	ED	NR	No	No
#N/A	1963	2016	ED	NR	No	No
#N/A	1956	2016	GIM	NR	No	No
#N/A	1964	2016	ED	NR	No	No
#N/A	1964	2016	ED	NR	No	No
#N/A	1959	2016	GIM	NR	No	No
#N/A	1959	2016	GIM	NR	No	No
#N/A	1965	2016	ED	NR	No	No
#N/A	1966	2016	ED	NR	No	No
#N/A	1960	2016	GIM	NR	No	No
#N/A	1960	2016	GIM	NR	No	No
#N/A	1967	2016	ED	NR	No	No
#N/A	1962	2016	GIM	NR	No	No
#N/A	1969	2016	ED	NR	No	No
#N/A	1969	2016	ED	NR	No	No
#N/A	1970	2016	ED	NR	No	No
#N/A	1973	2016	ED	NR	No	No
#N/A	1975	2016	ED	NR	No	No
#N/A	1977	2016	ED	NR	No	No
#N/A	1997	2016	ED	NR	No	No
#N/A	1979	2016	ED	NR	No	No
#N/A	1979	2016	ED	NR	No	No
#N/A	1967	2016	GIM	NR	No	No
#N/A	1982	2016	ED	NR	No	No
#N/A	1979	2016	GIM	NR	No	No
#N/A	1986	2016	ED	NR	No	No
#N/A	1988	2016	ED	NR	No	No
#N/A	1988	2016	ED	NR	No	No
#N/A	1989	2016	GIM	NR	No	No
#N/A	1989	2016	ED	NR	No	No
#N/A	1989	2016	ED	NR	No	No
#N/A	1990	2016	ED	NR	No	No
BMC370	1952	2016	ED	REAC	No	Yes
BMC374	1957	2016	ED	REAC	No	Yes
BMC371	1958	2016	ED	REAC	No	Yes
BMC210	1969	2016	ED	REAC	No	Yes
BMC375	1972	2016	ED	REAC	No	Yes
BMC372	1980	2016	ED	REAC	No	Yes
BMC373	1984	2016	ED	REAC	No	Yes
BMC369	1988	2016	ED	REAC	No	Yes
BMC368	1977	2016	ED	WR	No	Yes
#N/A	1944	2016	GIM	NR	No	No
#N/A	1946	2016	GIM	NR	No	No
#N/A	1946	2016	GIM	NR	No	No
#N/A	1947	2016	GIM	NR	No	No
#N/A	1948	2016	GIM	NR	No	No
#N/A	1935	2016	ED	NR	No	No
#N/A	1939	2016	ED	NR	No	No
#N/A	1950	2016	GIM	NR	No	No
#N/A	1940	2016	ED	NR	No	No
#N/A	1940	2016	ED	NR	No	No
#N/A	1944	2016	ED	NR	No	No
#N/A	1946	2016	ED	NR	No	No
#N/A	1948	2016	ED	NR	No	No
#N/A	1972	2016	Fam Med	NR	No	No
#N/A	1951	2016	ED	NR	No	No
#N/A	1954	2016	Fam Med	NR	No	No
#N/A	1952	2016	ED	NR	No	No
#N/A	1991	2016	Fam Med	NR	No	No
#N/A	1952	2016	ED	NR	No	No
#N/A	1955	2016	ED	NR	No	No
#N/A	1955	2016	ED	NR	No	No
#N/A	1957	2016	ED	NR	No	No
#N/A	1958	2016	ED	NR	No	No
#N/A	1959	2016	ED	NR	No	No
#N/A	1961	2016	ED	NR	No	No
#N/A	1961	2016	ED	NR	No	No
#N/A	1961	2016	ED	NR	No	No
#N/A	1961	2016	ED	NR	No	No
#N/A	1962	2016	ED	NR	No	No
#N/A	1963	2016	ED	NR	No	No
#N/A	1963	2016	ED	NR	No	No
#N/A	1965	2016	ED	NR	No	No
#N/A	1966	2016	ED	NR	No	No
#N/A	1960	2016	GIM	NR	No	No
#N/A	1960	2016	GIM	NR	No	No
#N/A	1967	2016	ED	NR	No	No
#N/A	1967	2016	ED	NR	No	No
#N/A	1968	2016	ED	NR	No	No
#N/A	1960	2016	GIM	NR	No	No
#N/A	1961	2016	GIM	NR	No	No
#N/A	1962	2016	GIM	NR	No	No
#N/A	1969	2016	ED	NR	No	No
#N/A	1969	2016	ED	NR	No	No
#N/A	1971	2016	ED	NR	No	No
#N/A	1963	2016	GIM	NR	No	No
#N/A	1975	2016	ED	NR	No	No
#N/A	1963	2016	GIM	NR	No	No
#N/A	1964	2016	GIM	NR	No	No
#N/A	1964	2016	GIM	NR	No	No
#N/A	1964	2016	GIM	NR	No	No
#N/A	1976	2016	ED	NR	No	No
#N/A	1977	2016	ED	NR	No	No
#N/A	1965	2016	GIM	NR	No	No
#N/A	1979	2016	ED	NR	No	No
#N/A	1979	2016	ED	NR	No	No
#N/A	1980	2016	ED	NR	No	No
#N/A	1980	2016	ED	NR	No	No
#N/A	1982	2016	ED	NR	No	No
#N/A	1975	2016	GIM	NR	No	No
#N/A	1983	2016	ED	NR	No	No
#N/A	1985	2016	ED	NR	No	No
#N/A	1986	2016	ED	NR	No	No
#N/A	1986	2016	ED	NR	No	No
#N/A	1989	2016	ED	NR	No	No
#N/A	1990	2016	ED	NR	No	No
#N/A	1992	2016	ED	NR	No	No
#N/A	1992	2016	ED	NR	No	No
#N/A	1993	2016	ED	NR	No	No
#N/A	1994	2016	ED	NR	No	No
[truncated: 26,436 more rows]

## Sheet: RNA+
Study ID	BirthYear	NewDiagnosis	BirthCohort	Location	IVDU	age	AgeDistribution	RNA	RNAPositive	TestConducted	Gender	Race	Ethnicity	Residence	MaritalStatus	HepB	HIV	Homeless	Eligible for intake (y/n)	Reason not linked	HCV Intake
BMC225	1967	No	Outside	GIM	1-Yes	48	46-55	Positive	Yes	Yes	01-Male	05-White	02-Non-Hispanic	Inside Boston	Single	0-No	0-No	1-Yes	Y	N/A	Y
BMC226	1966	No	Outside	GIM	1-Yes	50	46-55	Positive	Yes	Yes	01-Male	05-White	02-Non-Hispanic	Outside Boston	Single	0-No	0-No	0-No	Y	N/A	Y
BMCFM01	1958	No	Inside	Fam Med	1-Yes	58	56-65	Positive	Yes	Yes	02-Female	03-Black or African American	02-Non-Hispanic	Inside Boston	Single	0-No	0-No	1-Yes	Y	N/A	Y
BMC227	1986	Yes	Outside	GIM	1-Yes	29	26-35	Positive	Yes	Yes	01-Male	03-Black or African American	02-Non-Hispanic	Inside Boston	Single	0-No	0-No	1-Yes	Y	Unreachable - Lost to follow-up	N
BMC229	1977	Yes	Outside	GIM	1-Yes	38	36-45	Positive	Yes	Yes	01-Male	05-White	02-Non-Hispanic	Inside Boston	Single	0-No	0-No	0-No	Y	In Progress	N
BMC230	1980	Yes	Outside	GIM	1-Yes	36	36-45	Positive	Yes	Yes	02-Female	05-White	02-Non-Hispanic	Inside Boston	Single	0-No	0-No	1-Yes	Y	Unreachable - Lost to follow-up	N
BMCFM02	1959	No	Inside	Fam Med	1-Yes	56	56-65	Positive	Yes	Yes	01-Male	03-Black or African American	02-Non-Hispanic	Inside Boston	Single	0-No	0-No	1-Yes	Y	N/A	Y
BMCE01	1995	Yes	Outside	ED	1-Yes	21	18-25	Positive	Yes	Yes	01-Male	05-White	02-Non-Hispanic	Outside Boston	Single	0-No	0-No	1-Yes	Y	Unreachable - Lost to follow-up	N
BMC232	1990	Yes	Outside	GIM	1-Yes	25	18-25	Positive	Yes	Yes	01-Male	05-White	02-Non-Hispanic	Inside Boston	Single	0-No	0-No	1-Yes	Y	N/A	Y
BMC235	1985	Yes	Outside	GIM	1-Yes	30	26-35	Positive	Yes	Yes	01-Male	77-Declined to answer	02-Non-Hispanic	Inside Boston	Single	0-No	0-No	1-Yes	N	Receiving HCV care elsewhere	N
BMC236	1975	Yes	Outside	GIM	1-Yes	40	36-45	Positive	Yes	Yes	01-Male	05-White	02-Non-Hispanic	Inside Boston	Single	0-No	0-No	0-No	Y	N/A	Y
BMCE02	1962	Yes	Inside	GIM	1-Yes	54	46-55	Positive	Yes	Yes	01-Male	05-White	02-Non-Hispanic	Outside Boston	Married	0-No	0-No	0-No	N	Incarcerated	N
BMC242	1987	Yes	Outside	GIM	1-Yes	29	26-35	Positive	Yes	Yes	01-Male	05-White	02-Non-Hispanic	Inside Boston	Single	0-No	0-No	0-No	N	Receiving HCV care elsewhere	N
BMC243	1984	No	Outside	GIM	1-Yes	31	26-35	Positive	Yes	Yes	02-Female	05-White	02-Non-Hispanic	Outside Boston	Single	0-No	0-No	1-Yes	Y	Unreachable - Lost to follow-up	N
BMC245	1972	No	Outside	GIM	1-Yes	44	36-45	Positive	Yes	Yes	01-Male	05-White	02-Non-Hispanic	Outside Boston	Single	0-No	0-No	0-No	Y	Unreachable - Lost to follow-up	N
BMC250	1976	Yes	Outside	GIM	1-Yes	40	36-45	Positive	Yes	Yes	01-Male	77-Declined to answer	01-Hispanic	Inside Boston	Single	0-No	0-No	1-Yes	N	Receiving HCV care elsewhere	N
BMC251	1959	Yes	Inside	GIM	0-No	56	56-65	Positive	Yes	Yes	01-Male	05-White	02-Non-Hispanic	Outside Boston	Single	0-No	0-No	1-Yes	N	No contact information	N
BMCFM03	1984	No	Outside	Fam Med	1-Yes	32	26-35	Positive	Yes	Yes	02-Female	77-Declined to answer	02-Non-Hispanic	Inside Boston	Single	0-No	0-No	1-Yes	Y	N/A	Y
BMC256	1974	Yes	Outside	GIM	1-Yes	42	36-45	Positive	Yes	Yes	01-Male	05-White	02-Non-Hispanic	Inside Boston	Single	0-No	0-No	0-No	Y	Unreachable - Lost to follow-up	N
BMC258	1965	No	Inside	GIM	1-Yes	50	46-55	Positive	Yes	Yes	01-Male	03-Black or African American	02-Non-Hispanic	Inside Boston	Married	0-No	0-No	0-No	Y	N/A	Y
BMC260	1965	Yes	Inside	GIM	1-Yes	51	46-55	Positive	Yes	Yes	01-Male	05-White	02-Non-Hispanic	Inside Boston	Single	0-No	0-No	0-No	Y	Unreachable - Lost to follow-up	N
BMC261	1952	Yes	Inside	GIM	0-No	64	56-65	Positive	Yes	Yes	02-Female	03-Black or African American	02-Non-Hispanic	Inside Boston	Married	0-No	0-No	0-No	Y	N/A	Y
BMC264	1977	No	Outside	GIM	1-Yes	38	36-45	Positive	Yes	Yes	01-Male	05-White	02-Non-Hispanic	Inside Boston	Legally Separated	0-No	0-No	0-No	Y	Unreachable - Lost to follow-up	N
BMC266	1949	No	Inside	GIM	0-No	67	66-75	Positive	Yes	Yes	02-Female	77-Declined to answer	01-Hispanic	Inside Boston	Divorced	0-No	0-No	0-No	Y	N/A	Y
BMC1393	1965	No	Inside	ED	1-Yes	51	46-55	Positive	Yes	Yes	02-Female	03-Black or African American	02-Non-Hispanic	Outside Boston	Single	1-Yes	1-Yes	1-Yes	N	Receiving HCV care elsewhere	N
BMC270	1986	No	Outside	GIM	1-Yes	30	26-35	Positive	Yes	Yes	02-Female	05-White	02-Non-Hispanic	Inside Boston	Single	0-No	0-No	1-Yes	Y	N/A	Y
BMC269	1962	No	Inside	ED	1-Yes	54	46-55	Positive	Yes	Yes	01-Male	03-Black or African American	02-Non-Hispanic	Inside Boston	Divorced	0-No	1-Yes	1-Yes	N	Terminally Ill or Deceased	N
BMC273	1984	Yes	Outside	GIM	1-Yes	31	26-35	Positive	Yes	Yes	02-Female	05-White	02-Non-Hispanic	Outside Boston	Other	0-No	0-No	0-No	Y	N/A	Y
BMC272	1965	Yes	Inside	GIM	1-Yes	51	46-55	Positive	Yes	Yes	01-Male	05-White	02-Non-Hispanic	Inside Boston	Single	0-No	0-No	0-No	Y	No contact information	N
BMC275	1957	No	Inside	GIM	1-Yes	59	56-65	Positive	Yes	Yes	01-Male	05-White	02-Non-Hispanic	Inside Boston	Single	0-No	0-No	0-No	Y	N/A	Y
BMC274	1958	Yes	Inside	Fam Med	1-Yes	57	56-65	Positive	Yes	Yes	01-Male	03-Black or African American	02-Non-Hispanic	Inside Boston	Single	0-No	0-No	0-No	Y	N/A	Y
BMCE06	1981	Yes	Outside	ED	1-Yes	35	26-35	Positive	Yes	Yes	01-Male	05-White	02-Non-Hispanic	Inside Boston	Single	0-No	0-No	1-Yes	Y	No contact information	N
BMC280	1986	No	Outside	GIM	0-No	30	26-35	Positive	Yes	Yes	01-Male	05-White	02-Non-Hispanic	Inside Boston	Single	0-No	0-No	1-Yes	Y	Unreachable - Lost to follow-up	N
BMC279	1961	Yes	Inside	GIM	0-No	55	46-55	Positive	Yes	Yes	01-Male	03-Black or African American	02-Non-Hispanic	Inside Boston	Married	0-No	0-No	0-No	Y	N/A	Y
BMC277	1963	Yes	Inside	GIM	1-Yes	53	46-55	Positive	Yes	Yes	01-Male	05-White	02-Non-Hispanic	Inside Boston	Other	0-No	0-No	0-No	Y	Unreachable - Lost to follow-up	N
BMCE13	1990	Yes	Outside	ED	1-Yes	25	18-25	Positive	Yes	Yes	02-Female	05-White	02-Non-Hispanic	Outside Boston	Single	0-No	0-No	1-Yes	Y	Unreachable - Lost to follow-up	N
BMCE07	1990	Yes	Outside	ED	1-Yes	25	18-25	Positive	Yes	Yes	02-Female	05-White	02-Non-Hispanic	Inside Boston	Single	0-No	0-No	1-Yes	Y	No contact information	N
BMC285	1988	Yes	Outside	GIM	1-Yes	28	26-35	Positive	Yes	Yes	01-Male	05-White	02-Non-Hispanic	Inside Boston	Single	0-No	0-No	1-Yes	Y	N/A	Y
BMC286	1954	No	Inside	GIM	1-Yes	61	56-65	Positive	Yes	Yes	01-Male	03-Black or African American	02-Non-Hispanic	Inside Boston	Divorced	0-No	0-No	1-Yes	Y	N/A	Y
BMC287	1939	No	Outside	GIM	1-Yes	76	76+	Positive	Yes	Yes	01-Male	77-Declined to answer	01-Hispanic	Inside Boston	Single	0-No	0-No	1-Yes	Y	N/A	Y
BMC288	1964	Yes	Inside	GIM	1-Yes	52	46-55	Positive	Yes	Yes	01-Male	05-White	02-Non-Hispanic	Inside Boston	Other	0-No	0-No	1-Yes	Y	Unreachable - Lost to follow-up	N
BMC289	1966	No	Outside	GIM	1-Yes	49	46-55	Positive	Yes	Yes	01-Male	77-Declined to answer	01-Hispanic	Inside Boston	Single	0-No	0-No	1-Yes	Y	Unreachable - Lost to follow-up	N
BMC290	1957	No	Inside	GIM	0-No	59	56-65	Positive	Yes	Yes	01-Male	03-Black or African American	02-Non-Hispanic	Inside Boston	Single	0-No	0-No	0-No	Y	Unreachable - Lost to follow-up	N
BMC291	1970	No	Outside	GIM	1-Yes	45	36-45	Positive	Yes	Yes	01-Male	03-Black or African American	02-Non-Hispanic	Outside Boston	Single	0-No	0-No	1-Yes	Y	N/A	Y
BMCE09	1964	Yes	Inside	ED	1-Yes	51	46-55	Positive	Yes	Yes	01-Male	05-White	02-Non-Hispanic	Outside Boston	Single	0-No	0-No	1-Yes	Y	No contact information	N
BMC292	1958	Yes	Inside	GIM	0-No	57	56-65	Positive	Yes	Yes	02-Female	03-Black or African American	02-Non-Hispanic	Outside Boston	Single	0-No	0-No	0-No	Y	Refused to be linked to care	N
BMC293	1987	Yes	Outside	GIM	1-Yes	29	26-35	Positive	Yes	Yes	01-Male	05-White	02-Non-Hispanic	Outside Boston	Single	0-No	0-No	1-Yes	N	Receiving HCV care elsewhere	N
BMC294	1950	Yes	Inside	GIM	0-No	66	66-75	Positive	Yes	Yes	02-Female	05-White	02-Non-Hispanic	Inside Boston	Married	0-No	0-No	0-No	Y	N/A	Y
BMC296	1988	Yes	Outside	GIM	1-Yes	28	26-35	Positive	Yes	Yes	02-Female	03-Black or African American	02-Non-Hispanic	Outside Boston	Single	0-No	0-No	0-No	Y	N/A	Y
BMC299	1945	Yes	Inside	GIM	0-No	71	66-75	Positive	Yes	Yes	02-Female	03-Black or African American	02-Non-Hispanic	Inside Boston	Widowed	0-No	0-No	0-No	Y	N/A	Y
BMC301	1990	Yes	Outside	GIM	1-Yes	26	26-35	Positive	Yes	Yes	01-Male	05-White	02-Non-Hispanic	Inside Boston	Married	0-No	0-No	0-No	Y	N/A	Y
BMC300	1988	Yes	Outside	GIM	1-Yes	28	26-35	Positive	Yes	Yes	01-Male	05-White	02-Non-Hispanic	Outside Boston	Single	0-No	0-No	1-Yes	Y	Unreachable - Lost to follow-up	N
BMC304	1980	Yes	Outside	GIM	1-Yes	36	36-45	Positive	Yes	Yes	01-Male	05-White	02-Non-Hispanic	Inside Boston	Single	0-No	0-No	0-No	Y	N/A	Y
BMC302	1976	No	Outside	GIM	1-Yes	39	36-45	Positive	Yes	Yes	02-Female	05-White	02-Non-Hispanic	Inside Boston	Widowed	0-No	0-No	0-No	Y	Unreachable - Lost to follow-up	N
BMC303	1947	Yes	Inside	GIM	1-Yes	69	66-75	Positive	Yes	Yes	02-Female	03-Black or African American	02-Non-Hispanic	Inside Boston	Single	0-No	0-No	0-No	Y	N/A	Y
BMC164	1981	Yes	Outside	GIM	1-Yes	35	26-35	Positive	Yes	Yes	01-Male	77-Declined to answer	02-Non-Hispanic	Inside Boston	Single	0-No	0-No	1-Yes	Y	No contact information	N
BMC307	1964	No	Inside	GIM	0-No	52	46-55	Positive	Yes	Yes	01-Male	03-Black or African American	02-Non-Hispanic	Inside Boston	Married	0-No	0-No	0-No	Y	N/A	Y
BMC310	1987	Yes	Outside	GIM	1-Yes	28	26-35	Positive	Yes	Yes	01-Male	03-Black or African American	02-Non-Hispanic	Inside Boston	Single	0-No	0-No	1-Yes	Y	N/A	Y
BMC311	1975	No	Outside	GIM	1-Yes	41	36-45	Positive	Yes	Yes	01-Male	02-Asian	02-Non-Hispanic	Inside Boston	Single	0-No	0-No	0-No	Y	Unreachable - Lost to follow-up	N
BMC312	1989	No	Outside	GIM	1-Yes	27	26-35	Positive	Yes	Yes	02-Female	05-White	02-Non-Hispanic	Outside Boston	Single	0-No	0-No	0-No	Y	Unreachable - Lost to follow-up	N
BMC314	1962	Yes	Inside	GIM	0-No	54	46-55	Positive	Yes	Yes	01-Male	03-Black or African American	02-Non-Hispanic	Outside Boston	Single	0-No	0-No	0-No	Y	N/A	Y
BMC313	1956	No	Inside	Fam Med	0-No	59	56-65	Positive	Yes	Yes	01-Male	03-Black or African American	02-Non-Hispanic	Inside Boston	Single	0-No	0-No	1-Yes	Y	N/A	Y
BMC315	1991	Yes	Outside	GIM	1-Yes	25	18-25	Positive	Yes	Yes	01-Male	05-White	02-Non-Hispanic	Inside Boston	Single	0-No	0-No	0-No	Y	N/A	Y
BMC316	1981	No	Outside	GIM	0-No	35	26-35	Positive	Yes	Yes	01-Male	03-Black or African American	02-Non-Hispanic	Outside Boston	Divorced	0-No	0-No	0-No	Y	Unreachable - Lost to follow-up	N
BMC317	1974	Yes	Outside	GIM	1-Yes	42	36-45	Positive	Yes	Yes	01-Male	05-White	02-Non-Hispanic	Outside Boston	Single	0-No	0-No	1-Yes	Y	Unreachable - Lost to follow-up	N
BMC319	1988	Yes	Outside	GIM	1-Yes	28	26-35	Positive	Yes	Yes	01-Male	77-Declined to answer	02-Non-Hispanic	Inside Boston	Single	0-No	0-No	0-No	Y	N/A	Y
BMC318	1960	Yes	Inside	GIM	0-No	56	56-65	Positive	Yes	Yes	02-Female	03-Black or African American	02-Non-Hispanic	Inside Boston	Divorced	0-No	0-No	0-No	Y	N/A	Y
BMC321	1950	No	Inside	GIM	0-No	66	66-75	Positive	Yes	Yes	01-Male	03-Black or African American	02-Non-Hispanic	Outside Boston	Married	0-No	0-No	0-No	Y	N/A	Y
BMCE16	1987	Yes	Outside	ED	1-Yes	29	26-35	Positive	Yes	Yes	02-Female	05-White	02-Non-Hispanic	Inside Boston	Other	0-No	0-No	1-Yes	Y	Unreachable - Lost to follow-up	N
BMC324	1966	Yes	Outside	GIM	0-No	50	46-55	Positive	Yes	Yes	01-Male	05-White	02-Non-Hispanic	Inside Boston	Legally Separated	0-No	0-No	0-No	Y	N/A	Y
BMC325	1958	Yes	Inside	GIM	0-No	58	56-65	Positive	Yes	Yes	01-Male	05-White	02-Non-Hispanic	Inside Boston	Divorced	0-No	0-No	0-No	Y	N/A	Y
BMC328	1959	Yes	Inside	GIM	1-Yes	57	56-65	Positive	Yes	Yes	01-Male	03-Black or African American	02-Non-Hispanic	Inside Boston	Single	1-Yes	0-No	0-No	Y	N/A	Y
BMC329	1974	No	Outside	GIM	1-Yes	42	36-45	Positive	Yes	Yes	01-Male	05-White	02-Non-Hispanic	Outside Boston	Single	0-No	0-No	1-Yes	Y	Receiving HCV care elsewhere	Y
BMC330	1961	No	Inside	GIM	1-Yes	55	46-55	Positive	Yes	Yes	01-Male	03-Black or African American	02-Non-Hispanic	Inside Boston	Single	0-No	1-Yes	0-No	Y	N/A	Y
BMC331	1983	No	Outside	GIM	1-Yes	33	26-35	Positive	Yes	Yes	02-Female	05-White	02-Non-Hispanic	Inside Boston	Legally Separated	0-No	0-No	1-Yes	Y	N/A	Y
BMC334	1961	Yes	Inside	GIM	1-Yes	55	46-55	Positive	Yes	Yes	01-Male	77-Declined to answer	02-Non-Hispanic	Outside Boston	Single	0-No	0-No	0-No	Y	Unreachable - Lost to follow-up	N
BMC333	1954	Yes	Inside	GIM	1-Yes	62	56-65	Positive	Yes	Yes	01-Male	03-Black or African American	02-Non-Hispanic	Outside Boston	Divorced	1-Yes	0-No	0-No	Y	N/A	Y
BMC332	1984	Yes	Outside	GIM	1-Yes	31	26-35	Positive	Yes	Yes	01-Male	05-White	02-Non-Hispanic	Inside Boston	Single	0-No	0-No	1-Yes	Y	Unreachable - Lost to follow-up	N
BMC338	1974	No	Outside	GIM	1-Yes	42	36-45	Positive	Yes	Yes	01-Male	77-Declined to answer	01-Hispanic	Outside Boston	Single	0-No	0-No	1-Yes	Y	N/A	Y
BMC340	1982	Yes	Outside	GIM	1-Yes	34	26-35	Positive	Yes	Yes	01-Male	77-Declined to answer	01-Hispanic	Inside Boston	Single	0-No	0-No	1-Yes	Y	Unreachable - Lost to follow-up	N
BMC342	1980	No	Outside	GIM	1-Yes	36	36-45	Positive	Yes	Yes	02-Female	05-White	02-Non-Hispanic	Inside Boston	Single	0-No	0-No	0-No	Y	N/A	Y
BMC346	1944	Yes	Outside	GIM	0-No	72	66-75	Positive	Yes	Yes	01-Male	05-White	02-Non-Hispanic	Inside Boston	Single	0-No	0-No	0-No	Y	N/A	Y
BMC345	1991	No	Outside	GIM	1-Yes	25	18-25	Positive	Yes	Yes	01-Male	05-White	02-Non-Hispanic	Outside Boston	Single	0-No	0-No	1-Yes	Y	Unreachable - Lost to follow-up	Y
BMCE10	1948	No	Inside	ED	1-Yes	68	66-75	Positive	Yes	Yes	01-Male	05-White	02-Non-Hispanic	Inside Boston	Divorced	0-No	0-No	1-Yes	Y	No contact information	N
BMC348	1980	Yes	Outside	GIM	1-Yes	36	36-45	Positive	Yes	Yes	02-Female	05-White	02-Non-Hispanic	Inside Boston	Single	0-No	0-No	0-No	Y	N/A	Y
BMC347	1986	Yes	Outside	GIM	0-No	30	26-35	Positive	Yes	Yes	02-Female	03-Black or African American	02-Non-Hispanic	Inside Boston	Single	0-No	0-No	1-Yes	Y	N/A	Y
BMC351	1954	No	Inside	ED	0-No	62	56-65	Positive	Yes	Yes	01-Male	03-Black or African American	02-Non-Hispanic	Inside Boston	Single	0-No	0-No	0-No	Y	N/A	Y
BMC353	1985	No	Outside	GIM	1-Yes	31	26-35	Positive	Yes	Yes	01-Male	05-White	02-Non-Hispanic	Outside Boston	Single	0-No	0-No	1-Yes	Y	N/A	Y
BMC355	1964	No	Inside	GIM	1-Yes	52	46-55	Positive	Yes	Yes	01-Male	05-White	02-Non-Hispanic	Inside Boston	Divorced	0-No	0-No	1-Yes	Y	N/A	Y
BMC356	1986	Yes	Outside	GIM	1-Yes	29	26-35	Positive	Yes	Yes	01-Male	05-White	77-Declined to answer	Inside Boston	Single	0-No	0-No	0-No	Y	N/A	Y
BMC362	1978	No	Outside	GIM	1-Yes	37	36-45	Positive	Yes	Yes	02-Female	05-White	02-Non-Hispanic	Outside Boston	Legally Separated	0-No	0-No	0-No	Y	Unreachable - Lost to follow-up	N
BMC360	1986	No	Outside	GIM	1-Yes	30	26-35	Positive	Yes	Yes	01-Male	77-Declined to answer	01-Hispanic	Inside Boston	Single	0-No	0-No	1-Yes	Y	N/A	Y
BMC361	1962	No	Inside	ED	0-No	54	46-55	Positive	Yes	Yes	01-Male	05-White	02-Non-Hispanic	Inside Boston	Single	0-No	0-No	0-No	N	Terminally Ill or Deceased	N
BMC366	1957	No	Inside	ED	1-Yes	59	56-65	Positive	Yes	Yes	01-Male	03-Black or African American	02-Non-Hispanic	Outside Boston	Single	1-Yes	0-No	0-No	N	Receiving HCV care elsewhere	N
BMC365	1955	No	Inside	ED	1-Yes	61	56-65	Positive	Yes	Yes	01-Male	03-Black or African American	02-Non-Hispanic	Inside Boston	Legally Separated	0-No	0-No	1-Yes	Y	N/A	Y
BMC373	1984	No	Outside	ED	1-Yes	32	26-35	Positive	Yes	Yes	01-Male	05-White	02-Non-Hispanic	Outside Boston	Single	0-No	0-No	1-Yes	Y	Unreachable - Lost to follow-up	N
BMC374	1957	No	Inside	ED	0-No	59	56-65	Positive	Yes	Yes	02-Female	05-White	02-Non-Hispanic	Inside Boston	Single	0-No	0-No	1-Yes	Y	Unreachable - Lost to follow-up	N
BMC375	1972	No	Outside	ED	1-Yes	44	36-45	Positive	Yes	Yes	01-Male	05-White	02-Non-Hispanic	Inside Boston	Divorced	0-No	0-No	0-No	N	Terminally Ill or Deceased	N
BMC369	1988	Yes	Outside	ED	1-Yes	27	26-35	Positive	Yes	Yes	01-Male	05-White	02-Non-Hispanic	Outside Boston	Single	0-No	0-No	1-Yes	Y	Unreachable - Lost to follow-up	N
BMC372	1980	No	Outside	ED	1-Yes	36	36-45	Positive	Yes	Yes	02-Female	05-White	02-Non-Hispanic	Inside Boston	Single	0-No	0-No	1-Yes	Y	N/A	Y
BMC380	1977	Yes	Outside	ED	1-Yes	39	36-45	Positive	Yes	Yes	02-Female	77-Declined to answer	02-Non-Hispanic	Outside Boston	Single	0-No	0-No	0-No	N	Receiving HCV care elsewhere	N
BMC383	1992	Yes	Outside	ED	1-Yes	24	18-25	Positive	Yes	Yes	01-Male	05-White	02-Non-Hispanic	Outside Boston	Single	0-No	0-No	0-No	Y	Unreachable - Lost to follow-up	N
BMC377	1988	No	Outside	ED	1-Yes	28	26-35	Positive	Yes	Yes	01-Male	05-White	02-Non-Hispanic	Outside Boston	Single	0-No	0-No	0-No	Y	Unreachable - Lost to follow-up	N
BMC378	1980	Yes	Outside	ED	0-No	36	36-45	Positive	Yes	Yes	01-Male	77-Declined to answer	01-Hispanic	Inside Boston	Married	0-No	0-No	0-No	Y	N/A	Y
BMC384	1961	Yes	Inside	ED	1-Yes	55	46-55	Positive	Yes	Yes	01-Male	05-White	02-Non-Hispanic	Inside Boston	Single	0-No	0-No	1-Yes	Y	No contact information	N
BMC386	1973	Yes	Outside	ED	1-Yes	43	36-45	Positive	Yes	Yes	01-Male	77-Declined to answer	02-Non-Hispanic	Inside Boston	Single	0-No	0-No	1-Yes	Y	Unreachable - Lost to follow-up	N
BMC385	1961	No	Inside	ED	0-No	55	46-55	Positive	Yes	Yes	01-Male	05-White	02-Non-Hispanic	Inside Boston	Married	0-No	0-No	1-Yes	Y	Unreachable - Lost to follow-up	N
BMC388	1947	Yes	Inside	ED	1-Yes	69	66-75	Positive	Yes	Yes	01-Male	77-Declined to answer	01-Hispanic	Inside Boston	Single	0-No	0-No	1-Yes	Y	Refused to be linked to care	N
BMC390	1938	No	Outside	ED	0-No	78	76+	Positive	Yes	Yes	01-Male	03-Black or African American	02-Non-Hispanic	Inside Boston	Widowed	0-No	0-No	0-No	Y	In Progress	N
BMC389	1943	Yes	Outside	ED	0-No	73	66-75	Positive	Yes	Yes	01-Male	03-Black or African American	02-Non-Hispanic	Inside Boston	Widowed	0-No	0-No	0-No	Y	N/A	Y
BMC399	1989	No	Outside	ED	1-Yes	27	26-35	Positive	Yes	Yes	02-Female	05-White	02-Non-Hispanic	Inside Boston	Single	0-No	1-Yes	1-Yes	Y	Doctor waiting to stabilize other issues	Y
BMC397	1952	No	Inside	ED	1-Yes	64	56-65	Positive	Yes	Yes	01-Male	03-Black or African American	02-Non-Hispanic	Inside Boston	Single	1-Yes	0-No	1-Yes	Y	N/A	Y
BMC400	1963	No	Inside	ED	1-Yes	52	46-55	Positive	Yes	Yes	01-Male	03-Black or African American	02-Non-Hispanic	Inside Boston	Single	0-No	0-No	1-Yes	Y	Unreachable - Lost to follow-up	N
BMC395	1951	Yes	Inside	ED	0-No	65	56-65	Positive	Yes	Yes	02-Female	03-Black or African American	02-Non-Hispanic	Inside Boston	Single	0-No	0-No	0-No	Y	N/A	Y
BMC391	1966	No	Outside	ED	1-Yes	50	46-55	Positive	Yes	Yes	01-Male	03-Black or African American	02-Non-Hispanic	Inside Boston	Single	0-No	0-No	0-No	Y	N/A	Y
BMC411	1989	Yes	Outside	ED	0-No	27	26-35	Positive	Yes	Yes	01-Male	05-White	01-Hispanic	Outside Boston	Single	0-No	0-No	0-No	Y	Unreachable - Lost to follow-up	N
BMC412	1969	No	Outside	ED	1-Yes	47	46-55	Positive	Yes	Yes	01-Male	05-White	02-Non-Hispanic	Inside Boston	Single	0-No	0-No	0-No	Y	N/A	Y
BMC408	1968	No	Outside	ED	1-Yes	48	46-55	Positive	Yes	Yes	01-Male	77-Declined to answer	01-Hispanic	Inside Boston	Married	0-No	0-No	1-Yes	Y	N/A	Y
BMC414	1956	No	Inside	ED	1-Yes	60	56-65	Positive	Yes	Yes	02-Female	05-White	02-Non-Hispanic	Inside Boston	Divorced	0-No	0-No	1-Yes	N	Receiving HCV care elsewhere	N
BMC402	1957	Yes	Inside	ED	0-No	59	56-65	Positive	Yes	Yes	01-Male	77-Declined to answer	01-Hispanic	Inside Boston	Legally Separated	0-No	0-No	1-Yes	Y	No contact information	N
BMC16	1974	Yes	Outside	ED	1-Yes	42	36-45	Positive	Yes	Yes	01-Male	05-White	02-Non-Hispanic	Inside Boston	Single	0-No	0-No	1-Yes	Y	N/A	Y
BMC405	1973	No	Outside	GIM	1-Yes	43	36-45	Positive	Yes	Yes	01-Male	05-White	02-Non-Hispanic	Outside Boston	Single	1-Yes	0-No	1-Yes	Y	N/A	Y
BMC404	1966	No	Outside	ED	0-No	50	46-55	Positive	Yes	Yes	02-Female	03-Black or African American	02-Non-Hispanic	Inside Boston	Widowed	0-No	0-No	1-Yes	N	Receiving HCV care elsewhere	N
BMC410	1973	No	Outside	ED	1-Yes	43	36-45	Positive	Yes	Yes	01-Male	77-Declined to answer	01-Hispanic	Inside Boston	Single	0-No	0-No	1-Yes	Y	N/A	Y
BMC407	1955	Yes	Inside	ED	1-Yes	61	56-65	Positive	Yes	Yes	02-Female	03-Black or African American	02-Non-Hispanic	Inside Boston	Single	0-No	0-No	1-Yes	Y	N/A	Y
BMC415	1992	Yes	Outside	ED	1-Yes	24	18-25	Positive	Yes	Yes	01-Male	05-White	02-Non-Hispanic	Outside Boston	Single	0-No	0-No	1-Yes	Y	N/A	Y
BMC419	1965	No	Inside	ED	0-No	51	46-55	Positive	Yes	Yes	02-Female	03-Black or African American	02-Non-Hispanic	Outside Boston	Single	0-No	1-Yes	0-No	N	Terminally Ill or Deceased	N
BMC416	1984	No	Outside	GIM	1-Yes	32	26-35	Positive	Yes	Yes	02-Female	05-White	02-Non-Hispanic	Inside Boston	Single	0-No	0-No	1-Yes	Y	In Progress	N
BMC417	1989	No	Outside	GIM	1-Yes	27	26-35	Positive	Yes	Yes	01-Male	77-Declined to answer	01-Hispanic	Inside Boston	Single	0-No	0-No	1-Yes	Y	Unreachable - Lost to follow-up	N
BMC423	1983	No	Outside	ED	1-Yes	33	26-35	Positive	Yes	Yes	02-Female	05-White	02-Non-Hispanic	Outside Boston	Legally Separated	0-No	0-No	1-Yes	N	Terminally Ill or Deceased	N
BMC421	1963	No	Inside	ED	0-No	53	46-55	Positive	Yes	Yes	01-Male	05-White	02-Non-Hispanic	Inside Boston	Single	0-No	0-No	0-No	Y	Unreachable - Lost to follow-up	N
BMC428	1982	No	Outside	ED	1-Yes	34	26-35	Positive	Yes	Yes	02-Female	05-White	02-Non-Hispanic	Inside Boston	Single	0-No	0-No	1-Yes	Y	Unreachable - Lost to follow-up	N
BMC433	1989	No	Outside	ED	1-Yes	27	26-35	Positive	Yes	Yes	02-Female	77-Declined to answer	01-Hispanic	Outside Boston	Widowed	0-No	0-No	1-Yes	Y	N/A	Y
BMC430	1967	Yes	Outside	ED	0-No	49	46-55	Positive	Yes	Yes	02-Female	05-White	02-Non-Hispanic	Outside Boston	Divorced	0-No	0-No	1-Yes	N	Receiving HCV care elsewhere	N
BMC434	1955	No	Inside	ED	0-No	61	56-65	Positive	Yes	Yes	01-Male	03-Black or African American	02-Non-Hispanic	Inside Boston	Married	0-No	0-No	0-No	Y	N/A	Y
BMC426	1949	Yes	Inside	ED	0-No	67	66-75	Positive	Yes	Yes	01-Male	03-Black or African American	02-Non-Hispanic	Inside Boston	Married	0-No	0-No	0-No	Y	N/A	Y
BMC427	1959	No	Inside	ED	1-Yes	57	56-65	Positive	Yes	Yes	02-Female	05-White	02-Non-Hispanic	Inside Boston	Single	0-No	0-No	0-No	Y	N/A	Y
BMC439	1990	Yes	Outside	ED	1-Yes	26	26-35	Positive	Yes	Yes	02-Female	05-White	02-Non-Hispanic	Inside Boston	Married	0-No	0-No	1-Yes	Y	Unreachable - Lost to follow-up	N
BMC437	1986	No	Outside	ED	1-Yes	30	26-35	Positive	Yes	Yes	01-Male	05-White	01-Hispanic	Inside Boston	Single	0-No	0-No	1-Yes	N	Receiving HCV care elsewhere	N
BMC436	1969	No	Outside	ED	1-Yes	47	46-55	Positive	Yes	Yes	01-Male	03-Black or African American	02-Non-Hispanic	Inside Boston	Single	0-No	0-No	1-Yes	Y	No contact information	N
BMC442	1973	No	Outside	ED	1-Yes	43	36-45	Positive	Yes	Yes	02-Female	05-White	02-Non-Hispanic	Inside Boston	Single	0-No	0-No	1-Yes	Y	Unreachable - Lost to follow-up	N
BMC445	1983	Yes	Outside	ED	0-No	33	26-35	Positive	Yes	Yes	02-Female	03-Black or African American	02-Non-Hispanic	Inside Boston	Single	0-No	0-No	0-No	Y	N/A	Y
BMC444	1954	No	Inside	ED	0-No	62	56-65	Positive	Yes	Yes	01-Male	03-Black or African American	02-Non-Hispanic	Outside Boston	Married	0-No	0-No	0-No	Y	Unreachable - Lost to follow-up	N
BMC448	1977	Yes	Outside	ED	1-Yes	39	36-45	Positive	Yes	Yes	01-Male	05-White	02-Non-Hispanic	Inside Boston	Single	0-No	0-No	1-Yes	N	Receiving HCV care elsewhere	N
BMC443	1959	No	Inside	GIM	0-No	57	56-65	Positive	Yes	Yes	02-Female	03-Black or African American	02-Non-Hispanic	Inside Boston	Legally Separated	0-No	0-No	1-Yes	Y	N/A	Y
BMC464	1951	Yes	Inside	ED	0-No	65	56-65	Positive	Yes	Yes	01-Male	77-Declined to answer	02-Non-Hispanic	Outside Boston	Married	0-No	0-No	0-No	Y	N/A	Y
BMC454	1953	Yes	Inside	GIM	1-Yes	62	56-65	Positive	Yes	Yes	01-Male	05-White	02-Non-Hispanic	Inside Boston	Single	0-No	0-No	0-No	Y	N/A	Y
BMC461	1965	No	Inside	ED	1-Yes	51	46-55	Positive	Yes	Yes	01-Male	77-Declined to answer	01-Hispanic	Inside Boston	Single	0-No	0-No	1-Yes	N	Receiving HCV care elsewhere	N
BMC453	1964	No	Inside	ED	1-Yes	52	46-55	Positive	Yes	Yes	01-Male	03-Black or African American	01-Hispanic	Inside Boston	Single	0-No	0-No	1-Yes	Y	N/A	Y
BMC465	1975	Yes	Outside	ED	0-No	41	36-45	Positive	Yes	Yes	02-Female	77-Declined to answer	01-Hispanic	Inside Boston	Single	1-Yes	0-No	0-No	Y	Doctor waiting to stabilize other issues	Y
BMC456	1936	Yes	Outside	ED	0-No	80	76+	Positive	Yes	Yes	02-Female	02-Asian	02-Non-Hispanic	Inside Boston	Widowed	0-No	0-No	0-No	Y	In Progress	N
BMC463	1962	No	Inside	ED	1-Yes	54	46-55	Positive	Yes	Yes	01-Male	05-White	02-Non-Hispanic	Inside Boston	Single	0-No	0-No	1-Yes	Y	Boston Healthcare for the Homeless	Y
BMC450	1959	Yes	Inside	ED	0-No	57	56-65	Positive	Yes	Yes	01-Male	03-Black or African American	02-Non-Hispanic	Outside Boston	Single	0-No	0-No	0-No	Y	N/A	Y
BMC452	1971	No	Outside	GIM	1-Yes	45	36-45	Positive	Yes	Yes	02-Female	02-Asian	02-Non-Hispanic	Inside Boston	Single	0-No	0-No	0-No	Y	Unreachable - Lost to follow-up	N
BMC459	1967	No	Outside	ED	1-Yes	49	46-55	Positive	Yes	Yes	01-Male	05-White	01-Hispanic	Inside Boston	Single	0-No	0-No	1-Yes	N	Terminally Ill or Deceased	N
BMC469	1978	Yes	Outside	GIM	1-Yes	38	36-45	Positive	Yes	Yes	01-Male	05-White	02-Non-Hispanic	Outside Boston	Single	0-No	0-No	1-Yes	Y	N/A	Y
BMC473	1962	Yes	Inside	GIM	1-Yes	54	46-55	Positive	Yes	Yes	01-Male	03-Black or African American	02-Non-Hispanic	Inside Boston	Divorced	0-No	0-No	0-No	Y	In Progress	N
BMC471	1971	Yes	Outside	GIM	1-Yes	45	36-45	Positive	Yes	Yes	01-Male	05-White	02-Non-Hispanic	Inside Boston	Single	0-No	0-No	0-No	Y	N/A	Y
BMC477	1978	No	Outside	ED	1-Yes	38	36-45	Positive	Yes	Yes	01-Male	03-Black or African American	02-Non-Hispanic	Inside Boston	Divorced	0-No	0-No	1-Yes	Y	N/A	Y
BMC466	1949	Yes	Inside	GIM	0-No	67	66-75	Positive	Yes	Yes	01-Male	05-White	02-Non-Hispanic	Outside Boston	Widowed	0-No	0-No	0-No	Y	N/A	Y
BMC467	1970	Yes	Outside	GIM	0-No	46	46-55	Positive	Yes	Yes	01-Male	05-White	02-Non-Hispanic	Outside Boston	Single	0-No	0-No	1-Yes	Y	Refused to be linked to care	N
BMC470	1952	No	Inside	ED	0-No	64	56-65	Positive	Yes	Yes	01-Male	03-Black or African American	02-Non-Hispanic	Inside Boston	Married	0-No	0-No	0-No	Y	N/A	Y
BMC475	1968	No	Outside	ED	1-Yes	48	46-55	Positive	Yes	Yes	01-Male	03-Black or African American	01-Hispanic	Inside Boston	Single	0-No	0-No	1-Yes	N	Incarcerated	N
BMC474	1964	No	Inside	ED	1-Yes	51	46-55	Positive	Yes	Yes	01-Male	03-Black or African American	02-Non-Hispanic	Inside Boston	Single	0-No	0-No	1-Yes	Y	N/A	Y
BMC486	1982	Yes	Outside	GIM	1-Yes	34	26-35	Positive	Yes	Yes	01-Male	05-White	02-Non-Hispanic	Inside Boston	Single	0-No	0-No	0-No	Y	No contact information	N
BMC490	1982	No	Outside	ED	1-Yes	34	26-35	Positive	Yes	Yes	02-Female	01-American Indian or Alaska Native	02-Non-Hispanic	Inside Boston	Single	0-No	0-No	1-Yes	Y	No contact information	N
BMC492	1971	Yes	Outside	ED	1-Yes	45	36-45	Positive	Yes	Yes	02-Female	05-White	02-Non-Hispanic	Outside Boston	Single	0-No	0-No	1-Yes	Y	Unreachable - Lost to follow-up	N
BMC489	1969	No	Outside	ED	1-Yes	47	46-55	Positive	Yes	Yes	01-Male	03-Black or African American	01-Hispanic	Inside Boston	Single	0-No	0-No	1-Yes	Y	No contact information	N
BMC485	1968	No	Outside	ED	1-Yes	47	46-55	Positive	Yes	Yes	01-Male	77-Declined to answer	01-Hispanic	Inside Boston	Single	0-No	0-No	1-Yes	Y	Unreachable - Lost to follow-up	N
BMC484	1943	No	Outside	Fam Med	0-No	73	66-75	Positive	Yes	Yes	02-Female	03-Black or African American	02-Non-Hispanic	Inside Boston	Divorced	0-No	0-No	0-No	Y	N/A	Y
BMC493	1986	Yes	Outside	ED	1-Yes	29	26-35	Positive	Yes	Yes	02-Female	05-White	02-Non-Hispanic	Outside Boston	Single	0-No	0-No	0-No	Y	Unreachable - Lost to follow-up	N
BMC494	1968	No	Outside	ED	1-Yes	48	46-55	Positive	Yes	Yes	01-Male	03-Black or African American	02-Non-Hispanic	Inside Boston	Single	0-No	0-No	1-Yes	Y	In Progress	N
BMC496	1955	No	Inside	ED	1-Yes	61	56-65	Positive	Yes	Yes	01-Male	03-Black or African American	02-Non-Hispanic	Inside Boston	Single	1-Yes	0-No	1-Yes	N	Receiving HCV care elsewhere	N
BMC495	1947	No	Inside	ED	0-No	69	66-75	Positive	Yes	Yes	02-Female	03-Black or African American	02-Non-Hispanic	Inside Boston	Divorced	0-No	0-No	0-No	Y	Unreachable - Lost to follow-up	N
BMC501	1963	Yes	Inside	ED	1-Yes	53	46-55	Positive	Yes	Yes	01-Male	05-White	02-Non-Hispanic	Inside Boston	Single	0-No	0-No	1-Yes	Y	No contact information	N
BMC498	1970	Yes	Outside	ED	0-No	46	46-55	Positive	Yes	Yes	01-Male	77-Declined to answer	01-Hispanic	Outside Boston	Divorced	0-No	0-No	1-Yes	Y	Unreachable - Lost to follow-up	N
BMC500	1978	Yes	Outside	ED	1-Yes	38	36-45	Positive	Yes	Yes	01-Male	05-White	01-Hispanic	Outside Boston	Single	0-No	0-No	1-Yes	N	Receiving HCV care elsewhere	N
BMC505	1984	Yes	Outside	ED	1-Yes	32	26-35	Positive	Yes	Yes	01-Male	05-White	02-Non-Hispanic	Inside Boston	Divorced	0-No	0-No	1-Yes	Y	No contact information	N
BMC503	1955	Yes	Inside	ED	1-Yes	61	56-65	Positive	Yes	Yes	02-Female	03-Black or African American	02-Non-Hispanic	Inside Boston	Married	0-No	0-No	0-No	Y	N/A	Y
BMC508	1968	Yes	Outside	ED	0-No	48	46-55	Positive	Yes	Yes	02-Female	05-White	02-Non-Hispanic	Inside Boston	Divorced	0-No	0-No	0-No	N	Receiving HCV care elsewhere	N
BMC506	1987	No	Outside	ED	1-Yes	29	26-35	Positive	Yes	Yes	01-Male	05-White	02-Non-Hispanic	Outside Boston	Single	0-No	0-No	0-No	Y	N/A	Y
BMC510	1981	No	Outside	ED	1-Yes	35	26-35	Positive	Yes	Yes	02-Female	05-White	02-Non-Hispanic	Inside Boston	Divorced	0-No	0-No	1-Yes	Y	South Boston CHC Patient	Y
BMC509	1955	No	Inside	GIM	1-Yes	61	56-65	Positive	Yes	Yes	01-Male	05-White	02-Non-Hispanic	Inside Boston	Single	0-No	0-No	0-No	Y	N/A	Y
BMC512	1958	No	Inside	ED	0-No	58	56-65	Positive	Yes	Yes	01-Male	77-Declined to answer	02-Non-Hispanic	Inside Boston	Single	0-No	0-No	0-No	N	Receiving HCV care elsewhere	N
BMC516	1966	No	Outside	ED	0-No	50	46-55	Positive	Yes	Yes	01-Male	03-Black or African American	01-Hispanic	Inside Boston	Single	0-No	0-No	1-Yes	Y	Unreachable - Lost to follow-up	N
BMC515	1966	No	Outside	ED	1-Yes	49	46-55	Positive	Yes	Yes	02-Female	03-Black or African American	02-Non-Hispanic	Inside Boston	Single	0-No	0-No	1-Yes	Y	N/A	Y
BMC514	1958	No	Inside	ED	1-Yes	58	56-65	Positive	Yes	Yes	01-Male	03-Black or African American	02-Non-Hispanic	Inside Boston	Single	0-No	0-No	1-Yes	Y	N/A	Y
BMC523	1992	Yes	Outside	ED	1-Yes	24	18-25	Positive	Yes	Yes	01-Male	05-White	02-Non-Hispanic	Outside Boston	Single	0-No	0-No	0-No	Y	Unreachable - Lost to follow-up	N
BMC529	1989	Yes	Outside	ED	1-Yes	27	26-35	Positive	Yes	Yes	02-Female	77-Declined to answer	01-Hispanic	Outside Boston	Single	0-No	0-No	1-Yes	Y	No contact information	N
BMC528	1974	Yes	Outside	ED	1-Yes	42	36-45	Positive	Yes	Yes	02-Female	05-White	02-Non-Hispanic	Inside Boston	Single	0-No	0-No	1-Yes	Y	No contact information	N
BMC531	1972	No	Outside	ED	1-Yes	44	36-45	Positive	Yes	Yes	01-Male	05-White	02-Non-Hispanic	Inside Boston	Single	0-No	0-No	0-No	Y	Refused to be linked to care	N
BMC527	1969	Yes	Outside	ED	1-Yes	47	46-55	Positive	Yes	Yes	01-Male	05-White	02-Non-Hispanic	Inside Boston	Single	1-Yes	0-No	0-No	Y	N/A	Y
BMC524	1958	No	Inside	ED	1-Yes	58	56-65	Positive	Yes	Yes	02-Female	03-Black or African American	02-Non-Hispanic	Inside Boston	Single	0-No	1-Yes	1-Yes	Y	N/A	Y
BMC535	1990	Yes	Outside	ED	1-Yes	26	26-35	Positive	Yes	Yes	02-Female	05-White	02-Non-Hispanic	Outside Boston	Single	0-No	0-No	0-No	Y	Unreachable - Lost to follow-up	N
BMC537	1958	Yes	Inside	ED	1-Yes	58	56-65	Positive	Yes	Yes	01-Male	05-White	02-Non-Hispanic	Inside Boston	Single	0-No	0-No	1-Yes	N	Receiving HCV care elsewhere	N
BMC541	1955	Yes	Inside	ED	0-No	61	56-65	Positive	Yes	Yes	01-Male	03-Black or African American	02-Non-Hispanic	Inside Boston	Single	0-No	0-No	1-Yes	N	Receiving HCV care elsewhere	N
BMC545	1985	No	Outside	GIM	1-Yes	31	26-35	Positive	Yes	Yes	02-Female	05-White	02-Non-Hispanic	Outside Boston	Single	0-No	0-No	0-No	N	Receiving HCV care elsewhere	N
BMC544	1956	No	Inside	GIM	1-Yes	60	56-65	Positive	Yes	Yes	01-Male	03-Black or African American	02-Non-Hispanic	Inside Boston	Single	0-No	0-No	0-No	Y	N/A	Y
BMC546	1961	No	Inside	Fam Med	1-Yes	55	46-55	Positive	Yes	Yes	01-Male	03-Black or African American	02-Non-Hispanic	Outside Boston	Single	0-No	0-No	1-Yes	Y	N/A	Y
BMC547	1992	No	Outside	GIM	1-Yes	24	18-25	Positive	Yes	Yes	02-Female	05-White	02-Non-Hispanic	Inside Boston	Single	0-No	0-No	1-Yes	Y	In Progress	N
BMC555	1973	Yes	Outside	ED	0-No	43	36-45	Positive	Yes	Yes	01-Male	05-White	02-Non-Hispanic	Outside Boston	Single	0-No	0-No	0-No	Y	No contact information	N
BMC552	1900	Yes	Outside	ED	1-Yes	116	76+	Positive	Yes	Yes	01-Male	77-Declined to answer	02-Non-Hispanic	Inside Boston	Other	0-No	0-No	0-No	Y	Unreachable - Lost to follow-up	N
BMC556	1966	No	Outside	ED	1-Yes	50	46-55	Positive	Yes	Yes	01-Male	05-White	01-Hispanic	Inside Boston	Single	0-No	0-No	1-Yes	Y	N/A	Y
BMC554	1968	No	Outside	ED	1-Yes	48	46-55	Positive	Yes	Yes	01-Male	77-Declined to answer	01-Hispanic	Inside Boston	Single	0-No	1-Yes	1-Yes	N	Terminally Ill or Deceased	N
BMC549	1969	Yes	Outside	GIM	1-Yes	47	46-55	Positive	Yes	Yes	01-Male	05-White	01-Hispanic	Inside Boston	Married	1-Yes	0-No	0-No	Y	N/A	Y
BMC550	1979	Yes	Outside	ED	1-Yes	37	36-45	Positive	Yes	Yes	01-Male	03-Black or African American	02-Non-Hispanic	Inside Boston	Married	1-Yes	0-No	1-Yes	Y	N/A	Y
BMC553	1943	Yes	Outside	ED	0-No	73	66-75	Positive	Yes	Yes	02-Female	03-Black or African American	02-Non-Hispanic	Inside Boston	Widowed	0-No	0-No	0-No	Y	N/A	Y
BMC559	1981	Yes	Outside	ED	1-Yes	35	26-35	Positive	Yes	Yes	02-Female	05-White	02-Non-Hispanic	Outside Boston	Divorced	0-No	0-No	1-Yes	N	Receiving HCV care elsewhere	N
BMC564	1989	Yes	Outside	ED	1-Yes	27	26-35	Positive	Yes	Yes	02-Female	05-White	02-Non-Hispanic	Outside Boston	Single	0-No	0-No	0-No	Y	Unreachable - Lost to follow-up	N
BMC563	1986	No	Outside	ED	1-Yes	30	26-35	Positive	Yes	Yes	02-Female	05-White	02-Non-Hispanic	Inside Boston	Single	0-No	0-No	1-Yes	Y	No contact information	N
BMC570	1957	No	Inside	ED	0-No	59	56-65	Positive	Yes	Yes	01-Male	05-White	02-Non-Hispanic	Outside Boston	Single	0-No	0-No	0-No	Y	N/A	Y
BMC571	1984	No	Outside	GIM	1-Yes	32	26-35	Positive	Yes	Yes	01-Male	05-White	02-Non-Hispanic	Outside Boston	Single	0-No	0-No	0-No	Y	N/A	Y
BMC558	1957	No	Inside	ED	1-Yes	59	56-65	Positive	Yes	Yes	02-Female	03-Black or African American	02-Non-Hispanic	Inside Boston	Divorced	0-No	0-No	1-Yes	N	Receiving HCV care elsewhere	N
BMC562	1975	No	Outside	ED	1-Yes	41	36-45	Positive	Yes	Yes	01-Male	05-White	02-Non-Hispanic	Outside Boston	Single	0-No	0-No	1-Yes	N	Receiving HCV care elsewhere	N
BMC572	1960	Yes	Inside	GIM	0-No	56	56-65	Positive	Yes	Yes	01-Male	03-Black or African American	02-Non-Hispanic	Inside Boston	Single	0-No	0-No	0-No	Y	N/A	Y
BMC565	1951	No	Inside	ED	1-Yes	65	56-65	Positive	Yes	Yes	01-Male	05-White	02-Non-Hispanic	Inside Boston	Single	0-No	0-No	1-Yes	N	Receiving HCV care elsewhere	N
BMC561	1951	No	Inside	ED	1-Yes	65	56-65	Positive	Yes	Yes	01-Male	03-Black or African American	02-Non-Hispanic	Inside Boston	Single	0-No	0-No	0-No	Y	N/A	Y
BMC575	1982	Yes	Outside	ED	1-Yes	34	26-35	Positive	Yes	Yes	02-Female	05-White	02-Non-Hispanic	Outside Boston	Single	0-No	0-No	1-Yes	Y	Unreachable - Lost to follow-up	N
BMC573	1979	No	Outside	ED	1-Yes	37	36-45	Positive	Yes	Yes	01-Male	05-White	02-Non-Hispanic	Inside Boston	Single	0-No	0-No	1-Yes	N	Receiving HCV care elsewhere	N
BMC574	1962	No	Inside	ED	1-Yes	54	46-55	Positive	Yes	Yes	01-Male	77-Declined to answer	01-Hispanic	Inside Boston	Single	0-No	0-No	1-Yes	Y	N/A	Y
BMC577	1986	Yes	Outside	ED	1-Yes	30	26-35	Positive	Yes	Yes	01-Male	05-White	01-Hispanic	Inside Boston	Single	0-No	0-No	1-Yes	Y	No contact information	N
BMC578	1983	No	Outside	ED	1-Yes	33	26-35	Positive	Yes	Yes	02-Female	05-White	02-Non-Hispanic	Outside Boston	Single	0-No	0-No	1-Yes	Y	Unreachable - Lost to follow-up	N
BMC576	1966	No	Outside	ED	0-No	50	46-55	Positive	Yes	Yes	02-Female	77-Declined to answer	02-Non-Hispanic	Inside Boston	Single	0-No	0-No	0-No	Y	N/A	Y
BMC580	1954	No	Inside	ED	1-Yes	62	56-65	Positive	Yes	Yes	01-Male	05-White	02-Non-Hispanic	Outside Boston	Single	0-No	0-No	1-Yes	N	Incarcerated	N
BMC582	1968	Yes	Outside	GIM	1-Yes	48	46-55	Positive	Yes	Yes	02-Female	05-White	02-Non-Hispanic	Outside Boston	Single	0-No	0-No	0-No	Y	N/A	Y
BMC581	1958	No	Inside	ED	0-No	58	56-65	Positive	Yes	Yes	01-Male	05-White	02-Non-Hispanic	Inside Boston	Single	0-No	0-No	1-Yes	N	Receiving HCV care elsewhere	N
BMC946	1992	No	Outside	ED	1-Yes	24	18-25	Positive	Yes	Yes	01-Male	05-White	02-Non-Hispanic	Inside Boston	Single	0-No	0-No	1-Yes	Y	Unreachable - Lost to follow-up	N
BMC588	1960	No	Inside	ED	1-Yes	56	56-65	Positive	Yes	Yes	01-Male	05-White	02-Non-Hispanic	Inside Boston	Single	0-No	0-No	1-Yes	N	Incarcerated	N
BMC592	1981	Yes	Outside	ED	1-Yes	35	26-35	Positive	Yes	Yes	02-Female	05-White	02-Non-Hispanic	Outside Boston	Single	0-No	0-No	1-Yes	Y	Unreachable - Lost to follow-up	N
BMC594	1954	No	Inside	ED	1-Yes	62	56-65	Positive	Yes	Yes	01-Male	05-White	02-Non-Hispanic	Inside Boston	Divorced	0-No	0-No	1-Yes	Y	No contact information	N
BMC593	1955	No	Inside	ED	0-No	61	56-65	Positive	Yes	Yes	01-Male	05-White	02-Non-Hispanic	Inside Boston	Single	0-No	0-No	1-Yes	N	Receiving HCV care elsewhere	N
BMC602	1977	Yes	Outside	ED	1-Yes	39	36-45	Positive	Yes	Yes	02-Female	05-White	02-Non-Hispanic	Inside Boston	Single	0-No	0-No	0-No	Y	Unreachable - Lost to follow-up	N
BMC590	1970	No	Outside	ED	1-Yes	46	46-55	Positive	Yes	Yes	01-Male	05-White	02-Non-Hispanic	Inside Boston	Single	0-No	0-No	1-Yes	Y	No contact information	N
BMC595	1959	No	Inside	ED	1-Yes	56	56-65	Positive	Yes	Yes	01-Male	03-Black or African American	02-Non-Hispanic	Outside Boston	Single	0-No	0-No	1-Yes	Y	Unreachable - Lost to follow-up	N
BMC600	1984	No	Outside	ED	1-Yes	32	26-35	Positive	Yes	Yes	01-Male	05-White	02-Non-Hispanic	Inside Boston	Single	0-No	0-No	0-No	Y	No contact information	N
BMC601	1962	No	Inside	ED	1-Yes	54	46-55	Positive	Yes	Yes	01-Male	03-Black or African American	02-Non-Hispanic	Inside Boston	Single	0-No	0-No	1-Yes	N	Incarcerated	N
BMC599	1958	No	Inside	ED	1-Yes	58	56-65	Positive	Yes	Yes	01-Male	03-Black or African American	02-Non-Hispanic	Inside Boston	Single	1-Yes	0-No	1-Yes	Y	Refused to be linked to care	N
BMC591	1954	Yes	Inside	ED	1-Yes	62	56-65	Positive	Yes	Yes	01-Male	03-Black or African American	02-Non-Hispanic	Inside Boston	Single	0-No	0-No	0-No	N	Terminally Ill or Deceased	N
BMC608	1989	Yes	Outside	ED	1-Yes	26	26-35	Positive	Yes	Yes	01-Male	05-White	02-Non-Hispanic	Inside Boston	Single	0-No	0-No	1-Yes	Y	Refused to be linked to care	N
BMC603	1984	Yes	Outside	GIM	1-Yes	32	26-35	Positive	Yes	Yes	01-Male	05-White	02-Non-Hispanic	Outside Boston	Single	0-No	0-No	1-Yes	N	Receiving HCV care elsewhere	N
BMC605	1946	No	Inside	ED	0-No	70	66-75	Positive	Yes	Yes	01-Male	77-Declined to answer	02-Non-Hispanic	Outside Boston	Married	0-No	0-No	0-No	Y	N/A	Y
BMC609	1975	Yes	Outside	ED	1-Yes	41	36-45	Positive	Yes	Yes	01-Male	05-White	02-Non-Hispanic	Inside Boston	Married	0-No	0-No	1-Yes	N	Receiving HCV care elsewhere	N
BMC613	1976	Yes	Outside	ED	0-No	40	36-45	Positive	Yes	Yes	02-Female	05-White	02-Non-Hispanic	Inside Boston	Single	0-No	0-No	1-Yes	Y	N/A	Y
BMC616	1977	No	Outside	ED	1-Yes	39	36-45	Positive	Yes	Yes	01-Male	05-White	02-Non-Hispanic	Inside Boston	Single	0-No	0-No	1-Yes	Y	Unreachable - Lost to follow-up	N
BMC612	1956	No	Inside	ED	1-Yes	60	56-65	Positive	Yes	Yes	01-Male	03-Black or African American	02-Non-Hispanic	Inside Boston	Legally Separated	0-No	0-No	1-Yes	Y	N/A	Y
BMC619	1974	Yes	Outside	ED	0-No	42	36-45	Positive	Yes	Yes	01-Male	77-Declined to answer	02-Non-Hispanic	Outside Boston	Single	0-No	0-No	0-No	N	Incarcerated	N
BMC617	1952	No	Inside	ED	1-Yes	64	56-65	Positive	Yes	Yes	01-Male	05-White	02-Non-Hispanic	Inside Boston	Single	0-No	0-No	0-No	Y	N/A	Y
BMC618	1949	No	Inside	ED	0-No	67	66-75	Positive	Yes	Yes	01-Male	03-Black or African American	02-Non-Hispanic	Inside Boston	Single	1-Yes	1-Yes	1-Yes	N	Terminally Ill or Deceased	N
BMC624	1987	Yes	Outside	ED	1-Yes	29	26-35	Positive	Yes	Yes	01-Male	05-White	02-Non-Hispanic	Inside Boston	Single	0-No	0-No	1-Yes	Y	No contact information	N
BMC622	1952	No	Inside	ED	1-Yes	64	56-65	Positive	Yes	Yes	01-Male	03-Black or African American	02-Non-Hispanic	Inside Boston	Single	0-No	0-No	0-No	Y	N/A	Y
BMC629	1954	Yes	Inside	GIM	0-No	62	56-65	Positive	Yes	Yes	01-Male	03-Black or African American	02-Non-Hispanic	Outside Boston	Single	0-No	0-No	0-No	Y	N/A	Y
BMC630	1983	No	Outside	GIM	1-Yes	33	26-35	Positive	Yes	Yes	02-Female	05-White	02-Non-Hispanic	Inside Boston	Single	0-No	0-No	0-No	Y	N/A	Y
BMC627	1962	No	Inside	ED	1-Yes	54	46-55	Positive	Yes	Yes	01-Male	03-Black or African American	02-Non-Hispanic	Inside Boston	Single	0-No	0-No	1-Yes	Y	N/A	Y
BMC641	1974	No	Outside	ED	1-Yes	42	36-45	Positive	Yes	Yes	02-Female	05-White	02-Non-Hispanic	Inside Boston	Legally Separated	0-No	0-No	1-Yes	Y	N/A	Y
BMC639	1972	Yes	Outside	ED	1-Yes	44	36-45	Positive	Yes	Yes	02-Female	05-White	02-Non-Hispanic	Inside Boston	Single	0-No	0-No	1-Yes	Y	No contact information	N
BMC636	1978	Yes	Outside	GIM	1-Yes	38	36-45	Positive	Yes	Yes	01-Male	05-White	02-Non-Hispanic	Inside Boston	Legally Separated	0-No	0-No	1-Yes	Y	N/A	Y
BMC638	1965	No	Inside	ED	1-Yes	51	46-55	Positive	Yes	Yes	02-Female	03-Black or African American	02-Non-Hispanic	Outside Boston	Single	0-No	0-No	1-Yes	Y	N/A	Y
BMC637	1955	Yes	Inside	ED	1-Yes	61	56-65	Positive	Yes	Yes	01-Male	03-Black or African American	02-Non-Hispanic	Inside Boston	Single	0-No	0-No	0-No	Y	N/A	Y
BMC645	1994	No	Outside	ED	1-Yes	22	18-25	Positive	Yes	Yes	02-Female	05-White	02-Non-Hispanic	Outside Boston	Other	0-No	0-No	1-Yes	Y	Refused to be linked to care	N
BMC649	1974	No	Outside	ED	1-Yes	42	36-45	Positive	Yes	Yes	01-Male	05-White	02-Non-Hispanic	Outside Boston	Legally Separated	0-No	0-No	1-Yes	Y	No contact information	N
BMC647	1948	Yes	Inside	ED	0-No	68	66-75	Positive	Yes	Yes	02-Female	03-Black or African American	02-Non-Hispanic	Outside Boston	Single	0-No	0-No	0-No	N	Receiving HCV care elsewhere	N
BMC642	1989	No	Outside	GIM	1-Yes	27	26-35	Positive	Yes	Yes	02-Female	05-White	02-Non-Hispanic	Outside Boston	Single	0-No	0-No	1-Yes	Y	N/A	Y
BMC650	1959	No	Inside	ED	1-Yes	57	56-65	Positive	Yes	Yes	01-Male	03-Black or African American	02-Non-Hispanic	Outside Boston	Single	0-No	0-No	1-Yes	N	Receiving HCV care elsewhere	N
BMC643	1964	Yes	Inside	ED	1-Yes	52	46-55	Positive	Yes	Yes	01-Male	03-Black or African American	02-Non-Hispanic	Outside Boston	Single	0-No	0-No	1-Yes	Y	Unreachable - Lost to follow-up	N
BMC655	1989	Yes	Outside	GIM	1-Yes	27	26-35	Positive	Yes	Yes	01-Male	05-White	02-Non-Hispanic	Inside Boston	Single	0-No	0-No	0-No	Y	N/A	Y
BMC653	1981	Yes	Outside	ED	1-Yes	35	26-35	Positive	Yes	Yes	01-Male	05-White	02-Non-Hispanic	Outside Boston	Single	0-No	0-No	1-Yes	Y	No contact information	N
BMC658	1989	Yes	Outside	ED	1-Yes	27	26-35	Positive	Yes	Yes	01-Male	05-White	01-Hispanic	Inside Boston	Single	0-No	0-No	0-No	Y	Unreachable - Lost to follow-up	N
BMC662	1987	Yes	Outside	ED	1-Yes	29	26-35	Positive	Yes	Yes	01-Male	05-White	02-Non-Hispanic	Outside Boston	Single	0-No	0-No	0-No	N	Incarcerated	N
BMC659	1980	No	Outside	ED	1-Yes	36	36-45	Positive	Yes	Yes	02-Female	05-White	02-Non-Hispanic	Outside Boston	Single	0-No	0-No	0-No	Y	In Progress	N
BMC664	1964	No	Inside	ED	1-Yes	52	46-55	Positive	Yes	Yes	01-Male	05-White	02-Non-Hispanic	Inside Boston	Single	0-No	0-No	1-Yes	Y	No contact information	N
BMC666	1958	No	Inside	ED	0-No	58	56-65	Positive	Yes	Yes	01-Male	05-White	02-Non-Hispanic	Inside Boston	Single	0-No	0-No	1-Yes	Y	No contact information	N
BMC670	1990	Yes	Outside	ED	1-Yes	26	26-35	Positive	Yes	Yes	01-Male	05-White	02-Non-Hispanic	Inside Boston	Single	0-No	0-No	0-No	Y	Unreachable - Lost to follow-up	N
BMC667	1969	Yes	Outside	ED	1-Yes	47	46-55	Positive	Yes	Yes	02-Female	05-White	02-Non-Hispanic	Inside Boston	Single	0-No	0-No	1-Yes	Y	Unreachable - Lost to follow-up	N
BMC669	1953	No	Inside	ED	1-Yes	63	56-65	Positive	Yes	Yes	01-Male	05-White	01-Hispanic	Inside Boston	Legally Separated	0-No	1-Yes	1-Yes	N	Receiving HCV care elsewhere	N
BMC668	1943	No	Outside	ED	0-No	73	66-75	Positive	Yes	Yes	01-Male	03-Black or African American	02-Non-Hispanic	Inside Boston	Widowed	1-Yes	1-Yes	1-Yes	N	Terminally Ill or Deceased	N
BMC676	1980	Yes	Outside	GIM	0-No	36	36-45	Positive	Yes	Yes	02-Female	02-Asian	02-Non-Hispanic	Outside Boston	Single	0-No	0-No	0-No	Y	N/A	Y
BMC677	1985	Yes	Outside	ED	0-No	31	26-35	Positive	Yes	Yes	02-Female	05-White	02-Non-Hispanic	Outside Boston	Single	0-No	0-No	0-No	Y	N/A	Y
BMC61	1954	No	Inside	ED	1-Yes	62	56-65	Positive	Yes	Yes	02-Female	03-Black or African American	02-Non-Hispanic	Inside Boston	Single	0-No	0-No	0-No	Y	N/A	Y
BMC673	1954	No	Inside	ED	0-No	62	56-65	Positive	Yes	Yes	02-Female	03-Black or African American	02-Non-Hispanic	Inside Boston	Single	0-No	0-No	0-No	N	Terminally Ill or Deceased	N
BMC674	1967	No	Outside	ED	1-Yes	49	46-55	Positive	Yes	Yes	02-Female	03-Black or African American	02-Non-Hispanic	Inside Boston	Single	0-No	0-No	0-No	Y	N/A	Y
BMC680	1979	Yes	Outside	ED	1-Yes	37	36-45	Positive	Yes	Yes	01-Male	77-Declined to answer	01-Hispanic	Outside Boston	Single	0-No	0-No	1-Yes	N	Receiving HCV care elsewhere	N
BMC684	1978	No	Outside	GIM	1-Yes	38	36-45	Positive	Yes	Yes	01-Male	03-Black or African American	01-Hispanic	Outside Boston	Single	0-No	0-No	0-No	Y	N/A	Y
BMC687	1972	No	Outside	ED	1-Yes	44	36-45	Positive	Yes	Yes	02-Female	03-Black or African American	02-Non-Hispanic	Outside Boston	Single	0-No	1-Yes	1-Yes	Y	N/A	Y
BMC683	1959	No	Inside	ED	0-No	57	56-65	Positive	Yes	Yes	02-Female	03-Black or African American	02-Non-Hispanic	Outside Boston	Widowed	0-No	0-No	0-No	Y	N/A	Y
BMC686	1968	No	Outside	ED	0-No	48	46-55	Positive	Yes	Yes	02-Female	05-White	02-Non-Hispanic	Outside Boston	Single	0-No	0-No	1-Yes	Y	Boston Healthcare for the Homeless	Y
BMC688	1966	No	Outside	ED	1-Yes	50	46-55	Positive	Yes	Yes	01-Male	03-Black or African American	02-Non-Hispanic	Inside Boston	Single	0-No	0-No	1-Yes	Y	N/A	Y
BMC692	1991	Yes	Outside	ED	1-Yes	25	18-25	Positive	Yes	Yes	01-Male	05-White	02-Non-Hispanic	Outside Boston	Single	0-No	0-No	1-Yes	N	Receiving HCV care elsewhere	N
BMC693	1975	No	Outside	ED	1-Yes	41	36-45	Positive	Yes	Yes	01-Male	05-White	02-Non-Hispanic	Inside Boston	Married	0-No	0-No	1-Yes	N	Receiving HCV care elsewhere	N
BMC690	1987	No	Outside	Fam Med	1-Yes	29	26-35	Positive	Yes	Yes	02-Female	03-Black or African American	02-Non-Hispanic	Inside Boston	Single	0-No	0-No	1-Yes	Y	N/A	Y
BMC695	1973	No	Outside	ED	1-Yes	43	36-45	Positive	Yes	Yes	01-Male	77-Declined to answer	01-Hispanic	Inside Boston	Single	0-No	0-No	1-Yes	N	Terminally Ill or Deceased	N
BMC696	1979	No	Outside	ED	1-Yes	37	36-45	Positive	Yes	Yes	02-Female	05-White	02-Non-Hispanic	Inside Boston	Single	0-No	0-No	1-Yes	N	Terminally Ill or Deceased	N
BMC699	1966	Yes	Outside	ED	1-Yes	50	46-55	Positive	Yes	Yes	01-Male	05-White	02-Non-Hispanic	Outside Boston	Divorced	0-No	0-No	1-Yes	N	Incarcerated	N
BMC700	1985	No	Outside	ED	1-Yes	31	26-35	Positive	Yes	Yes	01-Male	05-White	02-Non-Hispanic	Inside Boston	Single	0-No	0-No	1-Yes	Y	Refused to be linked to care	N
BMC698	1984	Yes	Outside	ED	0-No	32	26-35	Positive	Yes	Yes	01-Male	05-White	02-Non-Hispanic	Inside Boston	Single	0-No	0-No	1-Yes	N	Incarcerated	N
BMC705	1965	No	Inside	ED	1-Yes	51	46-55	Positive	Yes	Yes	01-Male	05-White	02-Non-Hispanic	Outside Boston	Legally Separated	0-No	0-No	1-Yes	Y	N/A	Y
BMC706	1968	No	Outside	ED	0-No	48	46-55	Positive	Yes	Yes	02-Female	05-White	02-Non-Hispanic	Inside Boston	Divorced	0-No	0-No	1-Yes	Y	N/A	Y
BMC707	1992	Yes	Outside	ED	1-Yes	24	18-25	Positive	Yes	Yes	01-Male	05-White	02-Non-Hispanic	Outside Boston	Single	0-No	0-No	0-No	N	Receiving HCV care elsewhere	N
BMC710	1949	No	Inside	ED	0-No	67	66-75	Positive	Yes	Yes	02-Female	03-Black or African American	02-Non-Hispanic	Inside Boston	Single	0-No	0-No	0-No	Y	In Progress	N
BMC708	1978	No	Outside	ED	1-Yes	38	36-45	Positive	Yes	Yes	01-Male	03-Black or African American	01-Hispanic	Inside Boston	Single	0-No	0-No	1-Yes	N	Receiving HCV care elsewhere	N
BMC709	1971	No	Outside	ED	1-Yes	45	36-45	Positive	Yes	Yes	02-Female	05-White	02-Non-Hispanic	Outside Boston	Single	0-No	0-No	0-No	Y	Unreachable - Lost to follow-up	N
BMC713	1956	Yes	Inside	ED	0-No	60	56-65	Positive	Yes	Yes	01-Male	77-Declined to answer	01-Hispanic	Inside Boston	Single	0-No	0-No	1-Yes	N	Receiving HCV care elsewhere	N
BMC716	1960	Yes	Inside	GIM	0-No	56	56-65	Positive	Yes	Yes	01-Male	05-White	02-Non-Hispanic	Inside Boston	Single	0-No	0-No	1-Yes	Y	N/A	Y
BMC720	1960	No	Inside	ED	1-Yes	56	56-65	Positive	Yes	Yes	02-Female	05-White	02-Non-Hispanic	Inside Boston	Divorced	0-No	0-No	1-Yes	N	Receiving HCV care elsewhere	N
BMC721	1982	Yes	Outside	ED	1-Yes	34	26-35	Positive	Yes	Yes	01-Male	05-White	02-Non-Hispanic	Inside Boston	Single	0-No	0-No	1-Yes	Y	Refused to be linked to care	N
BMC722	1951	No	Inside	ED	1-Yes	65	56-65	Positive	Yes	Yes	01-Male	03-Black or African American	02-Non-Hispanic	Inside Boston	Single	0-No	1-Yes	1-Yes	Y	N/A	Y
BMC724	1985	Yes	Outside	ED	1-Yes	31	26-35	Positive	Yes	Yes	02-Female	05-White	02-Non-Hispanic	Inside Boston	Single	0-No	0-No	1-Yes	Y	Unreachable - Lost to follow-up	N
BMC727	1964	Yes	Inside	ED	0-No	52	46-55	Positive	Yes	Yes	01-Male	03-Black or African American	02-Non-Hispanic	Outside Boston	Legally Separated	0-No	0-No	1-Yes	Y	Unreachable - Lost to follow-up	N
BMC725	1959	No	Inside	ED	1-Yes	57	56-65	Positive	Yes	Yes	01-Male	05-White	02-Non-Hispanic	Inside Boston	Married	0-No	0-No	1-Yes	N	Receiving HCV care elsewhere	N
BMC728	1954	No	Inside	ED	1-Yes	62	56-65	Positive	Yes	Yes	01-Male	03-Black or African American	02-Non-Hispanic	Inside Boston	Married	0-No	0-No	0-No	Y	N/A	Y
BMC731	1980	Yes	Outside	ED	1-Yes	36	36-45	Positive	Yes	Yes	01-Male	77-Declined to answer	01-Hispanic	Inside Boston	Single	0-No	0-No	1-Yes	Y	Unreachable - Lost to follow-up	N
BMC733	1987	No	Outside	ED	0-No	29	26-35	Positive	Yes	Yes	02-Female	05-White	02-Non-Hispanic	Inside Boston	Single	0-No	0-No	1-Yes	N	Receiving HCV care elsewhere	N
BMC734	1963	No	Inside	ED	1-Yes	53	46-55	Positive	Yes	Yes	01-Male	77-Declined to answer	01-Hispanic	Inside Boston	Single	0-No	0-No	1-Yes	N	Incarcerated	N
BMC736	1991	Yes	Outside	ED	1-Yes	25	18-25	Positive	Yes	Yes	02-Female	05-White	02-Non-Hispanic	Outside Boston	Single	0-No	0-No	1-Yes	Y	Unreachable - Lost to follow-up	N
BMC742	1980	Yes	Outside	ED	0-No	37	36-45	Positive	Yes	Yes	01-Male	05-White	02-Non-Hispanic	Outside Boston	Divorced	0-No	0-No	1-Yes	Y	Unreachable - Lost to follow-up	N
BMC740	1988	No	Outside	ED	1-Yes	28	26-35	Positive	Yes	Yes	02-Female	05-White	02-Non-Hispanic	Outside Boston	Single	0-No	0-No	1-Yes	Y	Unreachable - Lost to follow-up	N
BMC738	1990	Yes	Outside	ED	1-Yes	26	26-35	Positive	Yes	Yes	01-Male	77-Declined to answer	01-Hispanic	Inside Boston	Single	0-No	0-No	1-Yes	Y	Unreachable - Lost to follow-up	N
BMC741	1963	No	Inside	ED	0-No	53	46-55	Positive	Yes	Yes	02-Female	03-Black or African American	02-Non-Hispanic	Inside Boston	Single	0-No	0-No	0-No	Y	In Progress	N
BMC749	1978	No	Outside	ED	1-Yes	38	36-45	Positive	Yes	Yes	01-Male	05-White	02-Non-Hispanic	Inside Boston	Single	0-No	0-No	1-Yes	N	Receiving HCV care elsewhere	N
BMC745	1982	Yes	Outside	GIM	0-No	34	26-35	Positive	Yes	Yes	01-Male	05-White	02-Non-Hispanic	Outside Boston	Single	0-No	0-No	0-No	Y	Unreachable - Lost to follow-up	Y
BMC744	1956	No	Inside	GIM	1-Yes	60	56-65	Positive	Yes	Yes	01-Male	03-Black or African American	02-Non-Hispanic	Outside Boston	Single	0-No	0-No	1-Yes	Y	N/A	Y
BMC947	1972	No	Outside	ED	1-Yes	44	36-45	Positive	Yes	Yes	01-Male	03-Black or African American	01-Hispanic	Inside Boston	Single	0-No	0-No	0-No	Y	N/A	Y
BMC748	1960	No	Inside	ED	1-Yes	56	56-65	Positive	Yes	Yes	01-Male	01-American Indian or Alaska Native	01-Hispanic	Inside Boston	Single	1-Yes	1-Yes	0-No	Y	Refused to be linked to care	N
BMC746	1964	No	Inside	GIM	0-No	52	46-55	Positive	Yes	Yes	01-Male	03-Black or African American	02-Non-Hispanic	Inside Boston	Single	0-No	0-No	1-Yes	Y	N/A	Y
BMC750	1989	Yes	Outside	GIM	1-Yes	27	26-35	Positive	Yes	Yes	01-Male	05-White	02-Non-Hispanic	Inside Boston	Single	0-No	0-No	0-No	Y	N/A	Y
BMC752	1972	No	Outside	ED	1-Yes	44	36-45	Positive	Yes	Yes	02-Female	05-White	02-Non-Hispanic	Inside Boston	Divorced	0-No	0-No	1-Yes	Y	No contact information	N
BMC753	1964	Yes	Inside	ED	0-No	53	46-55	Positive	Yes	Yes	01-Male	05-White	02-Non-Hispanic	Outside Boston	Single	0-No	0-No	0-No	Y	Unreachable - Lost to follow-up	N
BMC754	1961	Yes	Inside	GIM	1-Yes	55	46-55	Positive	Yes	Yes	01-Male	05-White	02-Non-Hispanic	Inside Boston	Single	0-No	0-No	0-No	Y	N/A	Y
BMC759	1979	No	Outside	ED	1-Yes	37	36-45	Positive	Yes	Yes	02-Female	05-White	02-Non-Hispanic	Inside Boston	Single	0-No	0-No	1-Yes	Y	Unreachable - Lost to follow-up	Y
BMC761	1986	No	Outside	ED	1-Yes	30	26-35	Positive	Yes	Yes	01-Male	05-White	02-Non-Hispanic	Inside Boston	Single	0-No	0-No	1-Yes	Y	Unreachable - Lost to follow-up	N
BMC756	1963	Yes	Inside	ED	0-No	53	46-55	Positive	Yes	Yes	02-Female	03-Black or African American	02-Non-Hispanic	Inside Boston	Single	0-No	1-Yes	1-Yes	N	Receiving HCV care elsewhere	N
BMC772	1959	Yes	Inside	ED	1-Yes	57	56-65	Positive	Yes	Yes	01-Male	03-Black or African American	02-Non-Hispanic	Inside Boston	Single	0-No	0-No	1-Yes	N	Receiving HCV care elsewhere	N
BMC770	1965	Yes	Inside	ED	1-Yes	51	46-55	Positive	Yes	Yes	01-Male	05-White	02-Non-Hispanic	Outside Boston	Single	0-No	0-No	0-No	Y	No contact information	N
BMC769	1990	No	Outside	ED	1-Yes	26	26-35	Positive	Yes	Yes	02-Female	05-White	02-Non-Hispanic	Inside Boston	Single	0-No	0-No	1-Yes	Y	In Progress	N
BMC771	1982	No	Outside	ED	1-Yes	34	26-35	Positive	Yes	Yes	02-Female	05-White	02-Non-Hispanic	Outside Boston	Single	0-No	0-No	1-Yes	Y	Unreachable - Lost to follow-up	N
BMC763	1982	No	Outside	ED	1-Yes	34	26-35	Positive	Yes	Yes	01-Male	05-White	02-Non-Hispanic	Inside Boston	Single	0-No	0-No	0-No	Y	Refused to be linked to care	N
BMC768	1954	No	Inside	ED	0-No	62	56-65	Positive	Yes	Yes	01-Male	05-White	02-Non-Hispanic	Inside Boston	Single	0-No	0-No	1-Yes	Y	N/A	Y
BMC765	1971	No	Outside	GIM	1-Yes	45	36-45	Positive	Yes	Yes	01-Male	03-Black or African American	02-Non-Hispanic	Outside Boston	Single	0-No	0-No	1-Yes	Y	N/A	Y
BMC773	1957	Yes	Inside	ED	0-No	59	56-65	Positive	Yes	Yes	01-Male	02-Asian	02-Non-Hispanic	Outside Boston	Married	0-No	0-No	0-No	N	Terminally Ill or Deceased	N
BMC777	1978	No	Outside	ED	1-Yes	39	36-45	Positive	Yes	Yes	02-Female	05-White	01-Hispanic	Inside Boston	Single	0-No	0-No	1-Yes	Y	Unreachable - Lost to follow-up	N
BMC774	1982	No	Outside	ED	1-Yes	34	26-35	Positive	Yes	Yes	01-Male	05-White	02-Non-Hispanic	Inside Boston	Single	0-No	0-No	1-Yes	Y	Refused to be linked to care	N
BMC779	1961	No	Inside	ED	1-Yes	55	46-55	Positive	Yes	Yes	01-Male	03-Black or African American	02-Non-Hispanic	Inside Boston	Single	0-No	0-No	0-No	Y	Unreachable - Lost to follow-up	N
BMC776	1960	Yes	Inside	ED	1-Yes	56	56-65	Positive	Yes	Yes	01-Male	03-Black or African American	02-Non-Hispanic	Inside Boston	Single	0-No	0-No	1-Yes	Y	In Progress	N
BMC775	1951	No	Inside	ED	1-Yes	65	56-65	Positive	Yes	Yes	01-Male	03-Black or African American	02-Non-Hispanic	Inside Boston	Divorced	1-Yes	0-No	0-No	Y	In Progress	N
BMC780	1968	No	Outside	ED	1-Yes	48	46-55	Positive	Yes	Yes	01-Male	05-White	02-Non-Hispanic	Inside Boston	Single	0-No	0-No	1-Yes	N	Receiving HCV care elsewhere	N
BMC782	1978	No	Outside	ED	1-Yes	38	36-45	Positive	Yes	Yes	01-Male	05-White	02-Non-Hispanic	Inside Boston	Single	0-No	0-No	1-Yes	Y	No contact information	N
BMC786	1970	Yes	Outside	ED	1-Yes	47	46-55	Positive	Yes	Yes	01-Male	03-Black or African American	02-Non-Hispanic	Inside Boston	Single	0-No	0-No	1-Yes	Y	Unreachable - Lost to follow-up	N
BMC788	1970	No	Outside	ED	1-Yes	46	46-55	Positive	Yes	Yes	02-Female	03-Black or African American	02-Non-Hispanic	Outside Boston	Single	1-Yes	1-Yes	1-Yes	Y	Refused to be linked to care	N
BMC792	1981	No	Outside	GIM	1-Yes	35	26-35	Positive	Yes	Yes	02-Female	05-White	02-Non-Hispanic	Outside Boston	Single	0-No	0-No	1-Yes	Y	N/A	Y
BMC793	1975	No	Outside	GIM	1-Yes	41	36-45	Positive	Yes	Yes	01-Male	77-Declined to answer	01-Hispanic	Inside Boston	Single	0-No	0-No	0-No	Y	N/A	Y
BMC799	1989	No	Outside	ED	1-Yes	27	26-35	Positive	Yes	Yes	02-Female	05-White	02-Non-Hispanic	Outside Boston	Widowed	0-No	0-No	1-Yes	Y	In Progress	N
BMC958	1955	Yes	Inside	GIM	0-No	61	56-65	Positive	Yes	Yes	01-Male	03-Black or African American	02-Non-Hispanic	Inside Boston	Married	0-No	0-No	0-No	Y	N/A	Y
BMC801	1950	No	Inside	ED	1-Yes	66	66-75	Positive	Yes	Yes	01-Male	05-White	02-Non-Hispanic	Inside Boston	Legally Separated	0-No	0-No	1-Yes	Y	Refused to be linked to care	Y
BMC800	1971	Yes	Outside	ED	1-Yes	45	36-45	Positive	Yes	Yes	01-Male	77-Declined to answer	01-Hispanic	Inside Boston	Single	0-No	1-Yes	1-Yes	N	Receiving HCV care elsewhere	N
BMC802	1962	No	Inside	ED	1-Yes	54	46-55	Positive	Yes	Yes	01-Male	03-Black or African American	02-Non-Hispanic	Inside Boston	Single	0-No	0-No	1-Yes	Y	No contact information	N
BMC803	1972	Yes	Outside	ED	1-Yes	44	36-45	Positive	Yes	Yes	01-Male	03-Black or African American	01-Hispanic	Inside Boston	Married	0-No	0-No	1-Yes	Y	N/A	Y
BMC798	1948	No	Inside	ED	1-Yes	68	66-75	Positive	Yes	Yes	01-Male	77-Declined to answer	01-Hispanic	Inside Boston	Married	0-No	0-No	1-Yes	Y	Unreachable - Lost to follow-up	N
BMC797	1952	No	Inside	ED	1-Yes	64	56-65	Positive	Yes	Yes	01-Male	03-Black or African American	02-Non-Hispanic	Outside Boston	Divorced	0-No	1-Yes	1-Yes	N	Receiving HCV care elsewhere	N
BMC807	1974	Yes	Outside	ED	1-Yes	42	36-45	Positive	Yes	Yes	02-Female	03-Black or African American	02-Non-Hispanic	Inside Boston	Single	0-No	0-No	0-No	N	Receiving HCV care elsewhere	N
BMC809	1968	No	Outside	ED	1-Yes	48	46-55	Positive	Yes	Yes	01-Male	05-White	02-Non-Hispanic	Inside Boston	Single	1-Yes	1-Yes	1-Yes	N	Receiving HCV care elsewhere	N
BMC808	1969	No	Outside	ED	1-Yes	47	46-55	Positive	Yes	Yes	01-Male	03-Black or African American	02-Non-Hispanic	Inside Boston	Single	0-No	0-No	1-Yes	Y	N/A	Y
BMC813	1981	Yes	Outside	ED	1-Yes	35	26-35	Positive	Yes	Yes	01-Male	05-White	02-Non-Hispanic	Outside Boston	Single	0-No	0-No	1-Yes	Y	Unreachable - Lost to follow-up	N
BMC812	1965	No	Inside	ED	1-Yes	51	46-55	Positive	Yes	Yes	02-Female	05-White	02-Non-Hispanic	Inside Boston	Single	0-No	0-No	1-Yes	N	Receiving HCV care elsewhere	N
BMC810	1956	Yes	Inside	GIM	0-No	60	56-65	Positive	Yes	Yes	02-Female	03-Black or African American	02-Non-Hispanic	Inside Boston	Single	0-No	0-No	0-No	Y	N/A	Y
BMC815	1959	No	Inside	ED	1-Yes	57	56-65	Positive	Yes	Yes	01-Male	03-Black or African American	02-Non-Hispanic	Outside Boston	Married	0-No	0-No	1-Yes	Y	N/A	Y
BMC816	1954	Yes	Inside	ED	0-No	62	56-65	Positive	Yes	Yes	01-Male	05-White	02-Non-Hispanic	Outside Boston	Single	0-No	0-No	0-No	Y	No contact information	N
BMC821	1985	No	Outside	ED	1-Yes	31	26-35	Positive	Yes	Yes	01-Male	05-White	02-Non-Hispanic	Inside Boston	Single	0-No	0-No	1-Yes	Y	In Progress	N
BMC818	1988	Yes	Outside	ED	1-Yes	28	26-35	Positive	Yes	Yes	01-Male	05-White	02-Non-Hispanic	Inside Boston	Single	0-No	0-No	1-Yes	Y	Unreachable - Lost to follow-up	N
BMC817	1987	No	Outside	ED	1-Yes	29	26-35	Positive	Yes	Yes	02-Female	05-White	02-Non-Hispanic	Inside Boston	Married	0-No	0-No	1-Yes	Y	Unreachable - Lost to follow-up	N
BMC819	1982	No	Outside	ED	1-Yes	34	26-35	Positive	Yes	Yes	02-Female	05-White	02-Non-Hispanic	Inside Boston	Single	0-No	0-No	1-Yes	Y	In Progress	N
BMC822	1984	Yes	Outside	ED	1-Yes	33	26-35	Positive	Yes	Yes	02-Female	05-White	02-Non-Hispanic	Inside Boston	Single	0-No	0-No	1-Yes	Y	Unreachable - Lost to follow-up	N
BMC825	1990	Yes	Outside	ED	0-No	26	26-35	Positive	Yes	Yes	02-Female	05-White	02-Non-Hispanic	Inside Boston	Single	0-No	0-No	0-No	Y	Unreachable - Lost to follow-up	N
BMC829	1987	Yes	Outside	ED	1-Yes	29	26-35	Positive	Yes	Yes	02-Female	05-White	02-Non-Hispanic	Inside Boston	Single	0-No	0-No	1-Yes	Y	No contact information	N
BMC824	1985	No	Outside	ED	1-Yes	31	26-35	Positive	Yes	Yes	02-Female	05-White	02-Non-Hispanic	Outside Boston	Single	0-No	0-No	1-Yes	Y	Unreachable - Lost to follow-up	N
BMC827	1984	No	Outside	ED	1-Yes	32	26-35	Positive	Yes	Yes	01-Male	05-White	02-Non-Hispanic	Inside Boston	Single	0-No	0-No	1-Yes	Y	No contact information	N
BMC823	1988	No	Outside	ED	1-Yes	28	26-35	Positive	Yes	Yes	02-Female	05-White	02-Non-Hispanic	Inside Boston	Single	0-No	1-Yes	1-Yes	Y	Receiving HCV care elsewhere	Y
BMC828	1951	No	Inside	ED	1-Yes	65	56-65	Positive	Yes	Yes	01-Male	02-Asian	02-Non-Hispanic	Inside Boston	Single	0-No	0-No	1-Yes	Y	Unreachable - Lost to follow-up	N
BMC834	1976	No	Outside	ED	1-Yes	40	36-45	Positive	Yes	Yes	01-Male	77-Declined to answer	01-Hispanic	Inside Boston	Divorced	0-No	0-No	1-Yes	Y	No contact information	N
BMC940	1952	No	Inside	ED	1-Yes	64	56-65	Positive	Yes	Yes	01-Male	03-Black or African American	02-Non-Hispanic	Inside Boston	Single	0-No	0-No	0-No	N	Receiving HCV care elsewhere	N
BMC78	1978	Yes	Outside	ED	0-No	38	36-45	Positive	Yes	Yes	01-Male	05-White	02-Non-Hispanic	Outside Boston	Single	0-No	0-No	1-Yes	Y	No contact information	N
BMC841	1982	No	Outside	ED	1-Yes	34	26-35	Positive	Yes	Yes	01-Male	05-White	02-Non-Hispanic	Outside Boston	Single	0-No	0-No	0-No	Y	No contact information	N
BMC840	1950	No	Inside	ED	0-No	67	66-75	Positive	Yes	Yes	01-Male	03-Black or African American	02-Non-Hispanic	Inside Boston	Single	0-No	0-No	0-No	Y	N/A	Y
BMC838	1973	No	Outside	ED	1-Yes	43	36-45	Positive	Yes	Yes	01-Male	05-White	02-Non-Hispanic	Inside Boston	Single	0-No	0-No	1-Yes	Y	No contact information	N
BMC65	1990	Yes	Outside	ED	1-Yes	26	26-35	Positive	Yes	Yes	01-Male	03-Black or African American	02-Non-Hispanic	Inside Boston	Single	0-No	0-No	1-Yes	Y	In Progress	N
BMC839	1972	No	Outside	ED	0-No	44	36-45	Positive	Yes	Yes	02-Female	03-Black or African American	02-Non-Hispanic	Inside Boston	Married	0-No	0-No	1-Yes	N	Receiving HCV care elsewhere	N
BMC850	1956	No	Inside	ED	1-Yes	60	56-65	Positive	Yes	Yes	01-Male	05-White	02-Non-Hispanic	Inside Boston	Married	0-No	0-No	1-Yes	Y	N/A	Y
BMC843	1980	No	Outside	GIM	1-Yes	36	36-45	Positive	Yes	Yes	02-Female	05-White	02-Non-Hispanic	Inside Boston	Single	0-No	0-No	1-Yes	Y	N/A	Y
BMC846	1953	No	Inside	GIM	1-Yes	63	56-65	Positive	Yes	Yes	01-Male	03-Black or African American	02-Non-Hispanic	Outside Boston	Married	0-No	1-Yes	0-No	Y	N/A	Y
BMC847	1962	No	Inside	ED	1-Yes	54	46-55	Positive	Yes	Yes	01-Male	05-White	02-Non-Hispanic	Outside Boston	Single	0-No	0-No	0-No	Y	N/A	Y
BMC842	1980	No	Outside	ED	1-Yes	36	36-45	Positive	Yes	Yes	01-Male	05-White	02-Non-Hispanic	Inside Boston	Single	0-No	0-No	1-Yes	N	Incarcerated	N
BMC851	1963	No	Inside	ED	0-No	53	46-55	Positive	Yes	Yes	01-Male	03-Black or African American	02-Non-Hispanic	Inside Boston	Single	0-No	0-No	0-No	N	Receiving HCV care elsewhere	N
BMC845	1968	No	Outside	GIM	1-Yes	48	46-55	Positive	Yes	Yes	01-Male	77-Declined to answer	01-Hispanic	Inside Boston	Single	0-No	0-No	1-Yes	Y	N/A	Y
BMC844	1967	No	Outside	ED	1-Yes	49	46-55	Positive	Yes	Yes	01-Male	03-Black or African American	02-Non-Hispanic	Inside Boston	Legally Separated	0-No	1-Yes	1-Yes	N	Terminally Ill or Deceased	N
BMC860	1982	No	Outside	ED	1-Yes	34	26-35	Positive	Yes	Yes	01-Male	05-White	02-Non-Hispanic	Inside Boston	Married	0-No	0-No	1-Yes	N	Terminally Ill or Deceased	N
BMC854	1961	No	Inside	ED	1-Yes	55	46-55	Positive	Yes	Yes	01-Male	03-Black or African American	02-Non-Hispanic	Inside Boston	Single	0-No	1-Yes	1-Yes	Y	N/A	Y
BMC855	1961	No	Inside	GIM	1-Yes	55	46-55	Positive	Yes	Yes	02-Female	03-Black or African American	02-Non-Hispanic	Inside Boston	Divorced	0-No	0-No	1-Yes	Y	Unreachable - Lost to follow-up	Y
BMC856	1954	No	Inside	ED	1-Yes	62	56-65	Positive	Yes	Yes	02-Female	03-Black or African American	02-Non-Hispanic	Inside Boston	Married	1-Yes	0-No	0-No	Y	Unreachable - Lost to follow-up	N
BMC867	1995	No	Outside	ED	1-Yes	21	18-25	Positive	Yes	Yes	02-Female	05-White	02-Non-Hispanic	Inside Boston	Single	0-No	0-No	1-Yes	Y	Refused to be linked to care	N
BMC865	1961	Yes	Inside	ED	0-No	55	46-55	Positive	Yes	Yes	02-Female	03-Black or African American	02-Non-Hispanic	Inside Boston	Single	0-No	0-No	1-Yes	Y	N/A	Y
BMC866	1953	No	Inside	ED	1-Yes	63	56-65	Positive	Yes	Yes	01-Male	03-Black or African American	02-Non-Hispanic	Inside Boston	Single	0-No	0-No	0-No	Y	Refused to be linked to care	N
BMC870	1966	Yes	Outside	ED	0-No	50	46-55	Positive	Yes	Yes	01-Male	77-Declined to answer	02-Non-Hispanic	Inside Boston	Single	0-No	0-No	1-Yes	Y	No contact information	N
BMC868	1964	No	Inside	ED	1-Yes	52	46-55	Positive	Yes	Yes	02-Female	05-White	02-Non-Hispanic	Outside Boston	Single	0-No	0-No	1-Yes	Y	N/A	Y
BMC871	1985	No	Outside	ED	1-Yes	31	26-35	Positive	Yes	Yes	01-Male	03-Black or African American	02-Non-Hispanic	Outside Boston	Single	0-No	0-No	1-Yes	Y	N/A	Y
BMC875	1921	No	Outside	ED	1-Yes	95	76+	Positive	Yes	Yes	01-Male	03-Black or African American	02-Non-Hispanic	Inside Boston	Married	0-No	0-No	0-No	N	Receiving HCV care elsewhere	N
BMC873	1987	Yes	Outside	GIM	1-Yes	29	26-35	Positive	Yes	Yes	01-Male	05-White	02-Non-Hispanic	Inside Boston	Single	0-No	0-No	0-No	Y	Unreachable - Lost to follow-up	N
BMC878	1968	Yes	Outside	ED	0-No	48	46-55	Positive	Yes	Yes	02-Female	03-Black or African American	01-Hispanic	Inside Boston	Single	0-No	0-No	1-Yes	N	Receiving HCV care elsewhere	N
BMC879	1961	No	Inside	ED	0-No	55	46-55	Positive	Yes	Yes	01-Male	05-White	02-Non-Hispanic	Inside Boston	Single	0-No	0-No	1-Yes	Y	No contact information	N
BMC876	1972	No	Outside	ED	1-Yes	44	36-45	Positive	Yes	Yes	01-Male	03-Black or African American	02-Non-Hispanic	Inside Boston	Single	0-No	0-No	1-Yes	Y	In Progress	N
BMC888	1980	Yes	Outside	ED	1-Yes	36	36-45	Positive	Yes	Yes	01-Male	05-White	02-Non-Hispanic	Inside Boston	Legally Separated	0-No	0-No	0-No	Y	Unreachable - Lost to follow-up	N
BMC882	1988	Yes	Outside	ED	0-No	28	26-35	Positive	Yes	Yes	01-Male	05-White	02-Non-Hispanic	Inside Boston	Single	0-No	0-No	1-Yes	Y	Unreachable - Lost to follow-up	N
BMC884	1988	No	Outside	GIM	1-Yes	28	26-35	Positive	Yes	Yes	01-Male	05-White	02-Non-Hispanic	Inside Boston	Single	0-No	0-No	1-Yes	Y	Unreachable - Lost to follow-up	N
BMC881	1961	No	Inside	ED	1-Yes	55	46-55	Positive	Yes	Yes	01-Male	77-Declined to answer	01-Hispanic	Inside Boston	Single	0-No	0-No	1-Yes	Y	N/A	Y
BMC889	1962	No	Inside	ED	1-Yes	54	46-55	Positive	Yes	Yes	01-Male	03-Black or African American	02-Non-Hispanic	Inside Boston	Single	0-No	0-No	1-Yes	Y	Unreachable - Lost to follow-up	N
BMC885	1949	No	Inside	ED	1-Yes	67	66-75	Positive	Yes	Yes	01-Male	03-Black or African American	02-Non-Hispanic	Inside Boston	Single	0-No	0-No	0-No	Y	N/A	Y
BMC891	1984	Yes	Outside	GIM	1-Yes	32	26-35	Positive	Yes	Yes	02-Female	05-White	02-Non-Hispanic	Inside Boston	Single	0-No	0-No	0-No	Y	Unreachable - Lost to follow-up	Y
BMC903	1982	No	Outside	ED	1-Yes	34	26-35	Positive	Yes	Yes	01-Male	05-White	02-Non-Hispanic	Inside Boston	Single	0-No	0-No	1-Yes	Y	Unreachable - Lost to follow-up	N
BMC897	1966	No	Outside	GIM	1-Yes	50	46-55	Positive	Yes	Yes	02-Female	05-White	02-Non-Hispanic	Inside Boston	Single	0-No	0-No	0-No	Y	N/A	Y
BMC895	1964	No	Inside	ED	1-Yes	52	46-55	Positive	Yes	Yes	01-Male	05-White	02-Non-Hispanic	Inside Boston	Single	0-No	1-Yes	1-Yes	N	Terminally Ill or Deceased	N
BMC900	1963	Yes	Inside	GIM	1-Yes	53	46-55	Positive	Yes	Yes	01-Male	03-Black or African American	01-Hispanic	Outside Boston	Married	0-No	0-No	1-Yes	Y	N/A	Y
BMC905	1984	Yes	Outside	ED	1-Yes	32	26-35	Positive	Yes	Yes	01-Male	05-White	02-Non-Hispanic	Outside Boston	Single	0-No	0-No	1-Yes	N	Terminally Ill or Deceased	N
BMC914	1967	No	Outside	ED	1-Yes	49	46-55	Positive	Yes	Yes	01-Male	77-Declined to answer	01-Hispanic	Inside Boston	Single	0-No	0-No	1-Yes	Y	N/A	Y
BMC910	1980	Yes	Outside	ED	1-Yes	36	36-45	Positive	Yes	Yes	01-Male	05-White	02-Non-Hispanic	Inside Boston	Single	0-No	0-No	1-Yes	N	Receiving HCV care elsewhere	N
BMC912	1973	No	Outside	ED	1-Yes	44	36-45	Positive	Yes	Yes	01-Male	03-Black or African American	01-Hispanic	Inside Boston	Legally Separated	0-No	0-No	1-Yes	Y	No contact information	Y
BMC907	1961	No	Inside	ED	1-Yes	55	46-55	Positive	Yes	Yes	01-Male	03-Black or African American	02-Non-Hispanic	Inside Boston	Single	0-No	0-No	0-No	N	Terminally Ill or Deceased	N
BMC911	1967	Yes	Outside	ED	0-No	49	46-55	Positive	Yes	Yes	01-Male	03-Black or African American	02-Non-Hispanic	Inside Boston	Single	0-No	0-No	0-No	Y	N/A	Y
BMC906	1955	No	Inside	ED	0-No	61	56-65	Positive	Yes	Yes	01-Male	03-Black or African American	02-Non-Hispanic	Inside Boston	Single	0-No	0-No	1-Yes	Y	Unreachable - Lost to follow-up	N
BMC909	1957	Yes	Inside	ED	0-No	59	56-65	Positive	Yes	Yes	01-Male	03-Black or African American	02-Non-Hispanic	Inside Boston	Single	0-No	0-No	1-Yes	Y	No contact information	N
BMC920	1988	Yes	Outside	ED	1-Yes	28	26-35	Positive	Yes	Yes	01-Male	05-White	02-Non-Hispanic	Outside Boston	Single	0-No	0-No	1-Yes	Y	No contact information	N
BMC922	1976	No	Outside	ED	1-Yes	40	36-45	Positive	Yes	Yes	02-Female	77-Declined to answer	01-Hispanic	Inside Boston	Single	0-No	0-No	1-Yes	Y	No contact information	N
BMC915	1952	No	Inside	ED	0-No	64	56-65	Positive	Yes	Yes	02-Female	77-Declined to answer	02-Non-Hispanic	Inside Boston	Married	0-No	0-No	0-No	Y	N/A	Y
BMC923	1953	No	Inside	ED	1-Yes	63	56-65	Positive	Yes	Yes	01-Male	77-Declined to answer	01-Hispanic	Inside Boston	Married	0-No	0-No	1-Yes	N	Receiving HCV care elsewhere	N
BMC927	1988	Yes	Outside	ED	1-Yes	28	26-35	Positive	Yes	Yes	02-Female	05-White	02-Non-Hispanic	Outside Boston	Single	0-No	0-No	1-Yes	N	Receiving HCV care elsewhere	N
BMC925	1955	No	Inside	ED	1-Yes	62	56-65	Positive	Yes	Yes	01-Male	77-Declined to answer	01-Hispanic	Inside Boston	Single	0-No	0-No	1-Yes	Y	N/A	Y
BMC924	1954	No	Inside	ED	1-Yes	62	56-65	Positive	Yes	Yes	01-Male	05-White	02-Non-Hispanic	Outside Boston	Single	1-Yes	0-No	1-Yes	N	Receiving HCV care elsewhere	N
BMC926	1959	No	Inside	ED	1-Yes	57	56-65	Positive	Yes	Yes	01-Male	03-Black or African American	02-Non-Hispanic	Inside Boston	Single	0-No	0-No	1-Yes	N	Receiving HCV care elsewhere	N
BMC929	1975	No	Outside	ED	1-Yes	42	36-45	Positive	Yes	Yes	01-Male	77-Declined to answer	01-Hispanic	Inside Boston	Single	0-No	0-No	1-Yes	N	Receiving HCV care elsewhere	N
BMC928	1987	Yes	Outside	GIM	1-Yes	29	26-35	Positive	Yes	Yes	01-Male	05-White	02-Non-Hispanic	Inside Boston	Single	0-No	0-No	0-No	Y	N/A	Y
BMC935	1977	Yes	Outside	GIM	1-Yes	40	36-45	Positive	Yes	Yes	01-Male	03-Black or African American	02-Non-Hispanic	Inside Boston	Single	0-No	0-No	0-No	Y	N/A	Y
BMC936	1986	No	Outside	GIM	1-Yes	30	26-35	Positive	Yes	Yes	02-Female	03-Black or African American	02-Non-Hispanic	Outside Boston	Single	0-No	0-No	0-No	Y	Unreachable - Lost to follow-up	N
BMC939	1990	No	Outside	ED	1-Yes	26	26-35	Positive	Yes	Yes	02-Female	03-Black or African American	02-Non-Hispanic	Inside Boston	Single	0-No	0-No	1-Yes	Y	No contact information	N
BMC938	1982	No	Outside	GIM	1-Yes	34	26-35	Positive	Yes	Yes	01-Male	05-White	02-Non-Hispanic	Inside Boston	Single	0-No	0-No	0-No	Y	N/A	Y
BMC944	1958	Yes	Inside	GIM	1-Yes	58	56-65	Positive	Yes	Yes	01-Male	05-White	02-Non-Hispanic	Inside Boston	Single	0-No	0-No	1-Yes	Y	N/A	Y
BMC943	1990	Yes	Outside	GIM	1-Yes	26	26-35	Positive	Yes	Yes	01-Male	05-White	02-Non-Hispanic	Outside Boston	Single	0-No	0-No	1-Yes	Y	No contact information	N
BMC951	1970	No	Outside	ED	1-Yes	46	46-55	Positive	Yes	Yes	01-Male	77-Declined to answer	01-Hispanic	Inside Boston	Single	0-No	1-Yes	1-Yes	N	Receiving HCV care elsewhere	N
BMC949	1966	No	Outside	GIM	1-Yes	50	46-55	Positive	Yes	Yes	01-Male	77-Declined to answer	01-Hispanic	Inside Boston	Single	0-No	0-No	1-Yes	Y	N/A	Y
BMC953	1964	Yes	Inside	ED	1-Yes	52	46-55	Positive	Yes	Yes	01-Male	77-Declined to answer	02-Non-Hispanic	Inside Boston	Single	0-No	0-No	1-Yes	Y	No contact information	Y
BMC948	1956	No	Inside	ED	0-No	60	56-65	Positive	Yes	Yes	02-Female	03-Black or African American	02-Non-Hispanic	Inside Boston	Married	0-No	0-No	0-No	Y	N/A	Y
BMC952	1960	No	Inside	ED	1-Yes	56	56-65	Positive	Yes	Yes	01-Male	05-White	02-Non-Hispanic	Inside Boston	Single	0-No	0-No	1-Yes	Y	No contact information	N
BMC950	1959	No	Inside	GIM	1-Yes	57	56-65	Positive	Yes	Yes	01-Male	05-White	01-Hispanic	Inside Boston	Married	0-No	0-No	0-No	Y	N/A	Y
BMC954	1954	No	Inside	ED	1-Yes	62	56-65	Positive	Yes	Yes	01-Male	03-Black or African American	02-Non-Hispanic	Inside Boston	Single	0-No	0-No	1-Yes	Y	N/A	Y
BMC955	1951	No	Inside	ED	1-Yes	65	56-65	Positive	Yes	Yes	01-Male	03-Black or African American	02-Non-Hispanic	Inside Boston	Single	0-No	0-No	1-Yes	Y	N/A	Y
BMC956	1976	Yes	Outside	ED	1-Yes	40	36-45	Positive	Yes	Yes	02-Female	05-White	02-Non-Hispanic	Inside Boston	Single	0-No	0-No	1-Yes	Y	Refused to be linked to care	N
BMC957	1957	No	Inside	ED	1-Yes	59	56-65	Positive	Yes	Yes	01-Male	03-Black or African American	02-Non-Hispanic	Inside Boston	Single	0-No	0-No	1-Yes	Y	Unreachable - Lost to follow-up	N
BMC962	1957	No	Inside	ED	1-Yes	59	56-65	Positive	Yes	Yes	01-Male	03-Black or African American	02-Non-Hispanic	Inside Boston	Divorced	0-No	0-No	1-Yes	Y	N/A	Y
BMC968	1980	Yes	Outside	GIM	1-Yes	36	36-45	Positive	Yes	Yes	01-Male	04-Native Hawaiian or Other Pacific Islander	02-Non-Hispanic	Inside Boston	Single	0-No	0-No	0-No	Y	Unreachable - Lost to follow-up	N
BMC974	1984	Yes	Outside	GIM	1-Yes	32	26-35	Positive	Yes	Yes	01-Male	03-Black or African American	02-Non-Hispanic	Outside Boston	Other	0-No	0-No	0-No	Y	N/A	Y
BMC973	1987	No	Outside	Fam Med	1-Yes	29	26-35	Positive	Yes	Yes	02-Female	05-White	02-Non-Hispanic	Inside Boston	Married	0-No	0-No	1-Yes	Y	Unreachable - Lost to follow-up	N
BMC975	1989	Yes	Outside	ED	1-Yes	27	26-35	Positive	Yes	Yes	01-Male	05-White	02-Non-Hispanic	Inside Boston	Single	0-No	0-No	1-Yes	Y	Refused to be linked to care	N
BMC969	1979	Yes	Outside	ED	0-No	38	36-45	Positive	Yes	Yes	01-Male	03-Black or African American	02-Non-Hispanic	Inside Boston	Single	0-No	0-No	1-Yes	Y	No contact information	N
BMC972	1979	Yes	Outside	Fam Med	1-Yes	37	36-45	Positive	Yes	Yes	02-Female	01-American Indian or Alaska Native	01-Hispanic	Inside Boston	Single	0-No	0-No	0-No	Y	N/A	Y
BMC970	1959	No	Inside	ED	1-Yes	57	56-65	Positive	Yes	Yes	01-Male	03-Black or African American	02-Non-Hispanic	Inside Boston	Single	0-No	0-No	1-Yes	Y	In Progress	N
BMC971	1969	No	Outside	GIM	0-No	48	46-55	Positive	Yes	Yes	02-Female	03-Black or African American	02-Non-Hispanic	Inside Boston	Single	0-No	0-No	1-Yes	Y	N/A	Y
BMC977	1975	Yes	Outside	ED	1-Yes	41	36-45	Positive	Yes	Yes	01-Male	05-White	02-Non-Hispanic	Inside Boston	Married	1-Yes	0-No	1-Yes	Y	N/A	Y
BMC978	1986	Yes	Outside	ED	1-Yes	30	26-35	Positive	Yes	Yes	01-Male	05-White	02-Non-Hispanic	Outside Boston	Single	0-No	0-No	0-No	Y	No contact information	N
BMC980	1987	Yes	Outside	ED	1-Yes	29	26-35	Positive	Yes	Yes	02-Female	05-White	02-Non-Hispanic	Inside Boston	Single	0-No	1-Yes	1-Yes	Y	Unreachable - Lost to follow-up	N
BMC982	1961	Yes	Inside	GIM	0-No	55	46-55	Positive	Yes	Yes	01-Male	03-Black or African American	02-Non-Hispanic	Inside Boston	Single	0-No	0-No	0-No	Y	N/A	Y
BMC984	1955	No	Inside	ED	1-Yes	61	56-65	Positive	Yes	Yes	01-Male	03-Black or African American	02-Non-Hispanic	Inside Boston	Single	0-No	0-No	1-Yes	Y	Unreachable - Lost to follow-up	Y
BMC985	1965	Yes	Inside	ED	0-No	51	46-55	Positive	Yes	Yes	02-Female	77-Declined to answer	01-Hispanic	Inside Boston	Single	0-No	0-No	0-No	Y	In Progress	N
BMC986	1970	Yes	Outside	ED	1-Yes	46	46-55	Positive	Yes	Yes	01-Male	77-Declined to answer	01-Hispanic	Outside Boston	Divorced	0-No	0-No	1-Yes	N	Receiving HCV care elsewhere	N
BMC987	1959	No	Inside	ED	1-Yes	57	56-65	Positive	Yes	Yes	02-Female	05-White	02-Non-Hispanic	Outside Boston	Married	0-No	1-Yes	1-Yes	N	Incarcerated	N
BMC992	1991	No	Outside	Fam Med	1-Yes	25	18-25	Positive	Yes	Yes	01-Male	05-White	02-Non-Hispanic	Inside Boston	Single	0-No	0-No	0-No	N	Incarcerated	N
BMC994	1985	No	Outside	ED	0-No	31	26-35	Positive	Yes	Yes	02-Female	03-Black or African American	02-Non-Hispanic	Inside Boston	Single	0-No	0-No	1-Yes	Y	In Progress	N
BMC991	1983	No	Outside	ED	1-Yes	33	26-35	Positive	Yes	Yes	02-Female	03-Black or African American	02-Non-Hispanic	Inside Boston	Single	0-No	0-No	0-No	N	Receiving HCV care elsewhere	N
BMC999	1953	Yes	Inside	ED	1-Yes	63	56-65	Positive	Yes	Yes	01-Male	05-White	02-Non-Hispanic	Inside Boston	Divorced	0-No	1-Yes	1-Yes	N	Receiving HCV care elsewhere	N
BMC998	1986	No	Outside	ED	1-Yes	30	26-35	Positive	Yes	Yes	02-Female	05-White	02-Non-Hispanic	Inside Boston	Single	0-No	0-No	1-Yes	N	Receiving HCV care elsewhere	N
BMC996	1968	No	Outside	GIM	1-Yes	48	46-55	Positive	Yes	Yes	02-Female	03-Black or African American	02-Non-Hispanic	Inside Boston	Single	0-No	0-No	0-No	Y	N/A	Y
BMC1001	1954	No	Inside	ED	0-No	62	56-65	Positive	Yes	Yes	02-Female	05-White	01-Hispanic	Inside Boston	Other	0-No	0-No	0-No	N	No contact information	N
BMC1006	1952	No	Inside	ED	0-No	64	56-65	Positive	Yes	Yes	01-Male	05-White	02-Non-Hispanic	Outside Boston	Single	0-No	0-No	1-Yes	Y	Refused to be linked to care	N
BMC1004	1966	No	Outside	ED	1-Yes	50	46-55	Positive	Yes	Yes	01-Male	03-Black or African American	01-Hispanic	Inside Boston	Single	0-No	1-Yes	1-Yes	Y	N/A	Y
BMC1002	1970	Yes	Outside	ED	1-Yes	46	46-55	Positive	Yes	Yes	01-Male	03-Black or African American	02-Non-Hispanic	Inside Boston	Other	0-No	0-No	0-No	Y	No contact information	N
BMC1005	1958	No	Inside	ED	1-Yes	58	56-65	Positive	Yes	Yes	01-Male	05-White	02-Non-Hispanic	Inside Boston	Single	1-Yes	0-No	1-Yes	N	Receiving HCV care elsewhere	N
BMC1003	1955	No	Inside	ED	1-Yes	61	56-65	Positive	Yes	Yes	01-Male	03-Black or African American	02-Non-Hispanic	Inside Boston	Married	0-No	0-No	1-Yes	N	Incarcerated	N
BMC1008	1965	No	Inside	ED	1-Yes	51	46-55	Positive	Yes	Yes	02-Female	03-Black or African American	02-Non-Hispanic	Inside Boston	Single	0-No	0-No	1-Yes	Y	Unreachable - Lost to follow-up	N
BMC1016	1985	No	Outside	ED	1-Yes	31	26-35	Positive	Yes	Yes	01-Male	05-White	02-Non-Hispanic	Outside Boston	Single	0-No	0-No	1-Yes	Y	Refused to be linked to care	N
BMC1015	1977	No	Outside	ED	1-Yes	39	36-45	Positive	Yes	Yes	02-Female	05-White	02-Non-Hispanic	Inside Boston	Single	0-No	0-No	1-Yes	N	Receiving HCV care elsewhere	N
BMC1012	1956	No	Inside	ED	1-Yes	61	56-65	Positive	Yes	Yes	02-Female	01-American Indian or Alaska Native	02-Non-Hispanic	Inside Boston	Single	0-No	0-No	1-Yes	Y	Unreachable - Lost to follow-up	N
BMC1017	1964	Yes	Inside	ED	1-Yes	52	46-55	Positive	Yes	Yes	01-Male	03-Black or African American	02-Non-Hispanic	Inside Boston	Divorced	0-No	0-No	0-No	N	Receiving HCV care elsewhere	N
BMC1024	1980	Yes	Outside	ED	1-Yes	36	36-45	Positive	Yes	Yes	01-Male	05-White	01-Hispanic	Outside Boston	Single	0-No	0-No	1-Yes	N	Receiving HCV care elsewhere	N
BMC1031	1950	Yes	Inside	ED	0-No	67	66-75	Positive	Yes	Yes	01-Male	05-White	02-Non-Hispanic	Outside Boston	Single	0-No	0-No	0-No	N	Receiving HCV care elsewhere	N
BMC1035	1955	No	Inside	ED	1-Yes	61	56-65	Positive	Yes	Yes	01-Male	05-White	02-Non-Hispanic	Inside Boston	Single	0-No	0-No	1-Yes	Y	Unreachable - Lost to follow-up	N
BMC1036	1985	Yes	Outside	ED	1-Yes	32	26-35	Positive	Yes	Yes	02-Female	05-White	02-Non-Hispanic	Inside Boston	Married	0-No	0-No	0-No	N	Incarcerated	N
BMC1028	1973	No	Outside	ED	1-Yes	44	36-45	Positive	Yes	Yes	02-Female	05-White	02-Non-Hispanic	Inside Boston	Divorced	0-No	0-No	1-Yes	N	Receiving HCV care elsewhere	N
BMC1040	1969	Yes	Outside	ED	0-No	47	46-55	Positive	Yes	Yes	01-Male	05-White	02-Non-Hispanic	Outside Boston	Single	0-No	0-No	0-No	Y	Unreachable - Lost to follow-up	N
BMC1039	1949	No	Inside	ED	0-No	67	66-75	Positive	Yes	Yes	01-Male	03-Black or African American	02-Non-Hispanic	Inside Boston	Single	0-No	0-No	0-No	N	Terminally Ill or Deceased	N
BMC1038	1958	No	Inside	Fam Med	1-Yes	58	56-65	Positive	Yes	Yes	02-Female	03-Black or African American	02-Non-Hispanic	Inside Boston	Single	0-No	0-No	0-No	Y	N/A	Y
BMC1043	1969	No	Outside	GIM	1-Yes	47	46-55	Positive	Yes	Yes	02-Female	05-White	02-Non-Hispanic	Outside Boston	Single	0-No	0-No	0-No	Y	N/A	Y
BMC1046	1942	No	Outside	ED	0-No	74	66-75	Positive	Yes	Yes	01-Male	77-Declined to answer	01-Hispanic	Inside Boston	Widowed	0-No	0-No	0-No	Y	Refused to be linked to care	N
BMC1042	1943	No	Outside	ED	1-Yes	73	66-75	Positive	Yes	Yes	01-Male	05-White	02-Non-Hispanic	Outside Boston	Widowed	1-Yes	0-No	1-Yes	N	Receiving HCV care elsewhere	N
BMC1044	1943	No	Outside	GIM	1-Yes	73	66-75	Positive	Yes	Yes	02-Female	03-Black or African American	02-Non-Hispanic	Inside Boston	Single	0-No	0-No	0-No	Y	Refused to be linked to care	N
BMC1052	1961	Yes	Inside	GIM	1-Yes	55	46-55	Positive	Yes	Yes	01-Male	05-White	02-Non-Hispanic	Outside Boston	Divorced	0-No	0-No	0-No	Y	N/A	Y
BMC1049	1949	Yes	Inside	GIM	1-Yes	67	66-75	Positive	Yes	Yes	01-Male	05-White	02-Non-Hispanic	Outside Boston	Divorced	0-No	0-No	0-No	Y	N/A	Y
BMC1050	1952	No	Inside	ED	0-No	64	56-65	Positive	Yes	Yes	02-Female	03-Black or African American	01-Hispanic	Inside Boston	Single	0-No	0-No	0-No	Y	Refused to be linked to care	Y
BMC1053	1978	Yes	Outside	ED	1-Yes	38	36-45	Positive	Yes	Yes	01-Male	05-White	02-Non-Hispanic	Outside Boston	Single	0-No	0-No	1-Yes	N	Receiving HCV care elsewhere	N
BMC1056	1980	No	Outside	ED	1-Yes	37	36-45	Positive	Yes	Yes	01-Male	03-Black or African American	01-Hispanic	Inside Boston	Single	0-No	1-Yes	1-Yes	Y	No contact information	N
BMC1057	1962	No	Inside	ED	1-Yes	55	46-55	Positive	Yes	Yes	01-Male	03-Black or African American	02-Non-Hispanic	Inside Boston	Single	0-No	0-No	1-Yes	Y	No contact information	N
BMC1058	1963	No	Inside	ED	1-Yes	53	46-55	Positive	Yes	Yes	01-Male	05-White	02-Non-Hispanic	Outside Boston	Divorced	0-No	0-No	1-Yes	Y	Unreachable - Lost to follow-up	N
BMC1061	1971	No	Outside	ED	1-Yes	45	36-45	Positive	Yes	Yes	02-Female	05-White	02-Non-Hispanic	Outside Boston	Single	0-No	0-No	1-Yes	Y	No contact information	N
BMC1065	1975	Yes	Outside	GIM	1-Yes	41	36-45	Positive	Yes	Yes	01-Male	05-White	02-Non-Hispanic	Outside Boston	Divorced	0-No	0-No	1-Yes	Y	Unreachable - Lost to follow-up	N
BMC123	1991	Yes	Outside	GIM	1-Yes	26	26-35	Positive	Yes	Yes	01-Male	05-White	02-Non-Hispanic	Outside Boston	Single	0-No	0-No	1-Yes	Y	N/A	Y
BMC1063	1977	No	Outside	ED	1-Yes	39	36-45	Positive	Yes	Yes	01-Male	77-Declined to answer	01-Hispanic	Inside Boston	Single	0-No	1-Yes	1-Yes	Y	N/A	Y
BMC1069	1957	No	Inside	ED	0-No	59	56-65	Positive	Yes	Yes	01-Male	05-White	02-Non-Hispanic	Inside Boston	Married	0-No	0-No	0-No	Y	Unreachable - Lost to follow-up	Y
BMC1068	1957	No	Inside	ED	1-Yes	60	56-65	Positive	Yes	Yes	01-Male	03-Black or African American	02-Non-Hispanic	Inside Boston	Single	0-No	0-No	1-Yes	Y	Unreachable - Lost to follow-up	N
BMC1071	1974	No	Outside	ED	1-Yes	42	36-45	Positive	Yes	Yes	01-Male	77-Declined to answer	01-Hispanic	Inside Boston	Single	0-No	0-No	0-No	N	Receiving HCV care elsewhere	N
BMC1070	1981	Yes	Outside	GIM	1-Yes	36	36-45	Positive	Yes	Yes	01-Male	03-Black or African American	01-Hispanic	Inside Boston	Single	0-No	0-No	1-Yes	Y	In Progress	N
BMC1074	1961	Yes	Inside	GIM	0-No	55	46-55	Positive	Yes	Yes	01-Male	03-Black or African American	02-Non-Hispanic	Inside Boston	Divorced	0-No	0-No	0-No	Y	N/A	Y
BMC1073	1964	Yes	Inside	GIM	0-No	53	46-55	Positive	Yes	Yes	01-Male	05-White	02-Non-Hispanic	Inside Boston	Divorced	0-No	0-No	1-Yes	Y	N/A	Y
BMC1078	1960	Yes	Inside	ED	0-No	56	56-65	Positive	Yes	Yes	01-Male	03-Black or African American	02-Non-Hispanic	Outside Boston	Widowed	0-No	0-No	0-No	Y	N/A	Y
BMC1079	1987	No	Outside	GIM	1-Yes	29	26-35	Positive	Yes	Yes	01-Male	05-White	02-Non-Hispanic	Inside Boston	Single	0-No	0-No	1-Yes	Y	N/A	Y
BMC1080	1963	Yes	Inside	ED	0-No	53	46-55	Positive	Yes	Yes	02-Female	03-Black or African American	02-Non-Hispanic	Inside Boston	Single	0-No	0-No	0-No	Y	N/A	Y
BMC1081	1980	Yes	Outside	GIM	1-Yes	37	36-45	Positive	Yes	Yes	01-Male	77-Declined to answer	02-Non-Hispanic	Inside Boston	Single	0-No	0-No	1-Yes	Y	N/A	Y
BMC1084	1982	Yes	Outside	GIM	1-Yes	34	26-35	Positive	Yes	Yes	01-Male	05-White	02-Non-Hispanic	Outside Boston	Single	0-No	0-No	0-No	Y	N/A	Y
BMC1083	1956	No	Inside	GIM	1-Yes	60	56-65	Positive	Yes	Yes	01-Male	05-White	02-Non-Hispanic	Inside Boston	Divorced	0-No	0-No	1-Yes	Y	Refused to be linked to care	N
BMC1088	1955	Yes	Inside	ED	1-Yes	61	56-65	Positive	Yes	Yes	02-Female	02-Asian	02-Non-Hispanic	Outside Boston	Single	0-No	0-No	0-No	Y	N/A	Y
BMC1091	1960	Yes	Inside	ED	0-No	57	56-65	Positive	Yes	Yes	01-Male	05-White	02-Non-Hispanic	Outside Boston	Single	0-No	0-No	1-Yes	Y	No contact information	N
BMC1090	1989	Yes	Outside	ED	1-Yes	27	26-35	Positive	Yes	Yes	01-Male	03-Black or African American	02-Non-Hispanic	Inside Boston	Single	0-No	0-No	1-Yes	Y	Unreachable - Lost to follow-up	N
BMC1092	1974	No	Outside	ED	1-Yes	43	36-45	Positive	Yes	Yes	02-Female	05-White	02-Non-Hispanic	Inside Boston	Divorced	0-No	0-No	0-No	Y	Unreachable - Lost to follow-up	N
BMC1094	1981	Yes	Outside	GIM	1-Yes	36	36-45	Positive	Yes	Yes	01-Male	05-White	02-Non-Hispanic	Inside Boston	Single	0-No	0-No	1-Yes	Y	N/A	Y
BMC1093	1972	Yes	Outside	ED	1-Yes	44	36-45	Positive	Yes	Yes	01-Male	05-White	02-Non-Hispanic	Outside Boston	Single	0-No	0-No	0-No	Y	Refused to be linked to care	N
BMC1096	1960	No	Inside	ED	1-Yes	57	56-65	Positive	Yes	Yes	01-Male	05-White	02-Non-Hispanic	Inside Boston	Divorced	0-No	0-No	1-Yes	Y	N/A	Y
BMC1095	1946	No	Inside	ED	0-No	71	66-75	Positive	Yes	Yes	01-Male	77-Declined to answer	01-Hispanic	Inside Boston	Married	0-No	0-No	0-No	Y	N/A	Y
BMC1101	1900	Yes	Outside	ED	0-No	117	76+	Positive	Yes	Yes	01-Male	77-Declined to answer	01-Hispanic	Inside Boston	Single	0-No	0-No	1-Yes	Y	No contact information	N
BMC1099	1968	Yes	Outside	ED	0-No	48	46-55	Positive	Yes	Yes	01-Male	77-Declined to answer	01-Hispanic	Inside Boston	Single	0-No	0-No	0-No	N	Receiving HCV care elsewhere	N
BMC1098	1956	No	Inside	GIM	1-Yes	60	56-65	Positive	Yes	Yes	02-Female	03-Black or African American	02-Non-Hispanic	Inside Boston	Single	0-No	0-No	0-No	Y	N/A	Y
BMC1097	1955	No	Inside	ED	1-Yes	61	56-65	Positive	Yes	Yes	01-Male	03-Black or African American	02-Non-Hispanic	Inside Boston	Married	0-No	1-Yes	0-No	Y	N/A	Y
BMC1103	1991	Yes	Outside	Fam Med	1-Yes	25	18-25	Positive	Yes	Yes	01-Male	05-White	02-Non-Hispanic	Outside Boston	Single	0-No	0-No	0-No	Y	N/A	Y
BMC1105	1981	No	Outside	ED	0-No	35	26-35	Positive	Yes	Yes	01-Male	05-White	02-Non-Hispanic	Outside Boston	Single	0-No	0-No	0-No	N	Incarcerated	N
BMC1104	1964	Yes	Inside	ED	1-Yes	52	46-55	Positive	Yes	Yes	01-Male	03-Black or African American	02-Non-Hispanic	Inside Boston	Widowed	0-No	0-No	1-Yes	N	Receiving HCV care elsewhere	N
BMC1109	1978	No	Outside	ED	0-No	39	36-45	Positive	Yes	Yes	01-Male	77-Declined to answer	01-Hispanic	Inside Boston	Single	0-No	0-No	0-No	N	Receiving HCV care elsewhere	N
BMC1108	1949	Yes	Inside	ED	1-Yes	67	66-75	Positive	Yes	Yes	01-Male	03-Black or African American	02-Non-Hispanic	Inside Boston	Single	0-No	0-No	0-No	Y	Unreachable - Lost to follow-up	N
BMC1113	1984	No	Outside	ED	1-Yes	32	26-35	Positive	Yes	Yes	01-Male	05-White	02-Non-Hispanic	Inside Boston	Single	0-No	0-No	1-Yes	Y	Unreachable - Lost to follow-up	N
BMC1116	1989	Yes	Outside	ED	0-No	28	26-35	Positive	Yes	Yes	01-Male	05-White	02-Non-Hispanic	Outside Boston	Single	0-No	0-No	0-No	Y	Unreachable - Lost to follow-up	N
BMC1119	1966	Yes	Outside	ED	1-Yes	50	46-55	Positive	Yes	Yes	01-Male	05-White	02-Non-Hispanic	Inside Boston	Single	0-No	0-No	1-Yes	Y	No contact information	N
BMC1123	1987	Yes	Outside	GIM	0-No	29	26-35	Positive	Yes	Yes	01-Male	77-Declined to answer	02-Non-Hispanic	Outside Boston	Single	0-No	0-No	0-No	Y	N/A	Y
BMC1120	1987	No	Outside	GIM	1-Yes	29	26-35	Positive	Yes	Yes	02-Female	05-White	02-Non-Hispanic	Outside Boston	Single	0-No	0-No	0-No	Y	N/A	Y
BMC1122	1955	No	Inside	GIM	0-No	62	56-65	Positive	Yes	Yes	01-Male	05-White	02-Non-Hispanic	Inside Boston	Single	0-No	0-No	1-Yes	Y	N/A	Y
BMC1126	1973	Yes	Outside	ED	1-Yes	43	36-45	Positive	Yes	Yes	01-Male	05-White	02-Non-Hispanic	Outside Boston	Legally Separated	0-No	0-No	1-Yes	N	Receiving HCV care elsewhere	N
BMC1124	1991	No	Outside	ED	1-Yes	25	18-25	Positive	Yes	Yes	02-Female	05-White	02-Non-Hispanic	Outside Boston	Single	0-No	0-No	1-Yes	Y	Refused to be linked to care	N
BMC1125	1957	No	Inside	ED	1-Yes	60	56-65	Positive	Yes	Yes	02-Female	03-Black or African American	02-Non-Hispanic	Inside Boston	Single	0-No	0-No	1-Yes	Y	No contact information	N
BMC1127	1961	No	Inside	ED	0-No	55	46-55	Positive	Yes	Yes	01-Male	77-Declined to answer	01-Hispanic	Inside Boston	Single	0-No	0-No	0-No	Y	In Progress	N
BMC1134	1993	Yes	Outside	ED	1-Yes	23	18-25	Positive	Yes	Yes	01-Male	05-White	02-Non-Hispanic	Inside Boston	Single	0-No	0-No	1-Yes	Y	Unreachable - Lost to follow-up	N
BMC1129	1961	No	Inside	ED	1-Yes	55	46-55	Positive	Yes	Yes	01-Male	05-White	02-Non-Hispanic	Inside Boston	Single	0-No	0-No	1-Yes	N	Terminally Ill or Deceased	N
BMC1136	1972	No	Outside	ED	1-Yes	44	36-45	Positive	Yes	Yes	01-Male	05-White	01-Hispanic	Inside Boston	Single	0-No	0-No	1-Yes	N	Receiving HCV care elsewhere	N
BMC1138	1973	No	Outside	ED	1-Yes	43	36-45	Positive	Yes	Yes	01-Male	05-White	02-Non-Hispanic	Inside Boston	Married	0-No	0-No	1-Yes	Y	N/A	Y
BMC1144	1963	No	Inside	ED	1-Yes	53	46-55	Positive	Yes	Yes	02-Female	05-White	02-Non-Hispanic	Inside Boston	Single	0-No	1-Yes	1-Yes	N	Receiving HCV care elsewhere	N
BMC1143	1975	No	Outside	GIM	1-Yes	41	36-45	Positive	Yes	Yes	01-Male	05-White	02-Non-Hispanic	Outside Boston	Single	0-No	0-No	1-Yes	Y	N/A	Y
BMC1147	1995	Yes	Outside	GIM	1-Yes	21	18-25	Positive	Yes	Yes	02-Female	05-White	02-Non-Hispanic	Inside Boston	Single	0-No	0-No	1-Yes	Y	Unreachable - Lost to follow-up	N
BMC1155	1981	No	Outside	GIM	1-Yes	35	26-35	Positive	Yes	Yes	01-Male	03-Black or African American	02-Non-Hispanic	Inside Boston	Single	0-No	0-No	1-Yes	Y	In Progress	N
BMC1154	1975	Yes	Outside	ED	1-Yes	42	36-45	Positive	Yes	Yes	01-Male	05-White	02-Non-Hispanic	Inside Boston	Single	0-No	0-No	1-Yes	Y	Unreachable - Lost to follow-up	N
BMC1157	1947	No	Inside	ED	0-No	69	66-75	Positive	Yes	Yes	01-Male	03-Black or African American	02-Non-Hispanic	Inside Boston	Divorced	0-No	0-No	0-No	Y	N/A	Y
BMC1159	1977	No	Outside	GIM	1-Yes	39	36-45	Positive	Yes	Yes	02-Female	05-White	02-Non-Hispanic	Outside Boston	Single	0-No	0-No	1-Yes	Y	N/A	Y
BMC1166	1970	Yes	Outside	ED	1-Yes	46	46-55	Positive	Yes	Yes	01-Male	05-White	02-Non-Hispanic	Outside Boston	Married	0-No	0-No	0-No	Y	Unreachable - Lost to follow-up	N
BMC1165	1957	No	Inside	ED	1-Yes	60	56-65	Positive	Yes	Yes	01-Male	03-Black or African American	02-Non-Hispanic	Inside Boston	Single	0-No	0-No	0-No	Y	In Progress	N
BMC1168	1988	No	Outside	ED	1-Yes	28	26-35	Positive	Yes	Yes	01-Male	77-Declined to answer	01-Hispanic	Inside Boston	Single	0-No	0-No	1-Yes	Y	No contact information	N
BMC1167	1963	Yes	Inside	ED	0-No	53	46-55	Positive	Yes	Yes	01-Male	05-White	02-Non-Hispanic	Outside Boston	Single	0-No	0-No	0-No	N	Terminally Ill or Deceased	N
BMC1170	1980	Yes	Outside	ED	1-Yes	37	36-45	Positive	Yes	Yes	01-Male	05-White	02-Non-Hispanic	Inside Boston	Single	0-No	0-No	1-Yes	N	Receiving HCV care elsewhere	N
BMC1172	1967	No	Outside	ED	1-Yes	50	46-55	Positive	Yes	Yes	02-Female	77-Declined to answer	01-Hispanic	Inside Boston	Single	0-No	1-Yes	1-Yes	Y	Refused to be linked to care	N
BMC1174	1970	No	Outside	GIM	1-Yes	46	46-55	Positive	Yes	Yes	01-Male	05-White	01-Hispanic	Inside Boston	Married	1-Yes	0-No	0-No	Y	N/A	Y
BMC1179	1989	Yes	Outside	GIM	1-Yes	27	26-35	Positive	Yes	Yes	02-Female	05-White	02-Non-Hispanic	Inside Boston	Single	0-No	0-No	1-Yes	Y	N/A	Y
BMC1186	1964	No	Inside	ED	1-Yes	53	46-55	Positive	Yes	Yes	02-Female	05-White	02-Non-Hispanic	Inside Boston	Married	0-No	0-No	1-Yes	Y	N/A	Y
BMC1185	1957	No	Inside	GIM	1-Yes	59	56-65	Positive	Yes	Yes	01-Male	03-Black or African American	02-Non-Hispanic	Inside Boston	Single	0-No	0-No	0-No	Y	N/A	Y
BMC1183	1976	No	Outside	GIM	1-Yes	40	36-45	Positive	Yes	Yes	01-Male	05-White	02-Non-Hispanic	Inside Boston	Single	0-No	0-No	1-Yes	Y	Unreachable - Lost to follow-up	N
BMC1188	1953	No	Inside	GIM	1-Yes	64	56-65	Positive	Yes	Yes	01-Male	03-Black or African American	02-Non-Hispanic	Inside Boston	Married	0-No	0-No	1-Yes	Y	N/A	Y
BMC1191	1956	No	Inside	ED	1-Yes	60	56-65	Positive	Yes	Yes	02-Female	03-Black or African American	02-Non-Hispanic	Inside Boston	Single	0-No	1-Yes	0-No	Y	N/A	Y
BMC1194	1981	Yes	Outside	ED	1-Yes	36	36-45	Positive	Yes	Yes	01-Male	05-White	02-Non-Hispanic	Outside Boston	Single	0-No	0-No	1-Yes	Y	Unreachable - Lost to follow-up	N
BMC1195	1952	No	Inside	ED	0-No	64	56-65	Positive	Yes	Yes	02-Female	03-Black or African American	02-Non-Hispanic	Inside Boston	Single	0-No	0-No	1-Yes	Y	N/A	Y
BMC1196	1973	No	Outside	GIM	1-Yes	43	36-45	Positive	Yes	Yes	01-Male	05-White	02-Non-Hispanic	Outside Boston	Divorced	0-No	0-No	1-Yes	Y	In Progress	N
BMC1198	1949	Yes	Inside	GIM	1-Yes	68	66-75	Positive	Yes	Yes	01-Male	77-Declined to answer	01-Hispanic	Inside Boston	Single	0-No	0-No	0-No	Y	N/A	Y
BMC1200	1956	Yes	Inside	ED	0-No	61	56-65	Positive	Yes	Yes	01-Male	05-White	02-Non-Hispanic	Inside Boston	Single	0-No	0-No	1-Yes	N	Receiving HCV care elsewhere	N
BMCE20	1959	Yes	Inside	ED	1-Yes	57	56-65	Positive	Yes	Yes	01-Male	05-White	02-Non-Hispanic	Outside Boston	Single	0-No	0-No	1-Yes	Y	No contact information	N
BMC1205	1982	Yes	Outside	ED	1-Yes	35	26-35	Positive	Yes	Yes	01-Male	05-White	01-Hispanic	Inside Boston	Single	0-No	0-No	0-No	Y	N/A	Y
BMC1204	1984	No	Outside	GIM	1-Yes	32	26-35	Positive	Yes	Yes	02-Female	77-Declined to answer	01-Hispanic	Outside Boston	Single	0-No	0-No	1-Yes	Y	N/A	Y
BMC1208	1993	No	Outside	GIM	1-Yes	23	18-25	Positive	Yes	Yes	02-Female	05-White	02-Non-Hispanic	Inside Boston	Single	1-Yes	0-No	1-Yes	Y	N/A	Y
BMC1207	1960	Yes	Inside	GIM	0-No	57	56-65	Positive	Yes	Yes	01-Male	03-Black or African American	02-Non-Hispanic	Inside Boston	Single	0-No	0-No	0-No	Y	N/A	Y
BMC1212	1966	No	Outside	ED	1-Yes	50	46-55	Positive	Yes	Yes	02-Female	03-Black or African American	01-Hispanic	Outside Boston	Single	0-No	0-No	1-Yes	Y	Refused to be linked to care	N
BMC1213	1954	No	Inside	ED	1-Yes	62	56-65	Positive	Yes	Yes	01-Male	05-White	02-Non-Hispanic	Outside Boston	Married	0-No	0-No	0-No	N	Incarcerated	N
BMC1215	1966	Yes	Outside	ED	1-Yes	51	46-55	Positive	Yes	Yes	01-Male	05-White	01-Hispanic	Inside Boston	Single	0-No	1-Yes	1-Yes	N	Receiving HCV care elsewhere	N
BMC1214	1978	No	Outside	ED	1-Yes	39	36-45	Positive	Yes	Yes	01-Male	77-Declined to answer	01-Hispanic	Inside Boston	Single	0-No	0-No	1-Yes	Y	Refused to be linked to care	N
BMC1217	1983	Yes	Outside	ED	1-Yes	34	26-35	Positive	Yes	Yes	01-Male	05-White	02-Non-Hispanic	Outside Boston	Single	0-No	0-No	1-Yes	Y	Unreachable - Lost to follow-up	N
BMC1216	1961	No	Inside	ED	1-Yes	56	56-65	Positive	Yes	Yes	01-Male	77-Declined to answer	01-Hispanic	Inside Boston	Single	0-No	0-No	0-No	N	Receiving HCV care elsewhere	N
BMC1226	1958	Yes	Inside	ED	0-No	59	56-65	Positive	Yes	Yes	01-Male	05-White	02-Non-Hispanic	Outside Boston	Single	0-No	0-No	0-No	N	Receiving HCV care elsewhere	N
BMC1224	1988	Yes	Outside	ED	1-Yes	28	26-35	Positive	Yes	Yes	01-Male	05-White	02-Non-Hispanic	Inside Boston	Single	0-No	0-No	1-Yes	Y	No contact information	N
BMC1225	1963	Yes	Inside	ED	1-Yes	53	46-55	Positive	Yes	Yes	01-Male	05-White	02-Non-Hispanic	Outside Boston	Single	0-No	0-No	0-No	Y	Unreachable - Lost to follow-up	N
BMC1220	1987	Yes	Outside	GIM	1-Yes	29	26-35	Positive	Yes	Yes	01-Male	77-Declined to answer	02-Non-Hispanic	Outside Boston	Single	0-No	0-No	1-Yes	Y	N/A	Y
BMC1223	1988	No	Outside	ED	1-Yes	28	26-35	Positive	Yes	Yes	02-Female	05-White	02-Non-Hispanic	Inside Boston	Single	0-No	0-No	1-Yes	N	Incarcerated	N
BMC1227	1962	Yes	Inside	ED	1-Yes	54	46-55	Positive	Yes	Yes	02-Female	03-Black or African American	02-Non-Hispanic	Inside Boston	Single	0-No	1-Yes	1-Yes	Y	Refused to be linked to care	N
BMC1219	1963	No	Inside	ED	1-Yes	53	46-55	Positive	Yes	Yes	01-Male	03-Black or African American	01-Hispanic	Inside Boston	Single	0-No	0-No	0-No	Y	N/A	Y
BMC1230	1978	Yes	Outside	GIM	1-Yes	38	36-45	Positive	Yes	Yes	01-Male	05-White	02-Non-Hispanic	Outside Boston	Single	0-No	0-No	0-No	Y	N/A	Y
BMC1229	1987	Yes	Outside	GIM	1-Yes	30	26-35	Positive	Yes	Yes	01-Male	05-White	02-Non-Hispanic	Outside Boston	Single	0-No	0-No	1-Yes	Y	N/A	Y
BMC1233	1959	Yes	Inside	GIM	0-No	57	56-65	Positive	Yes	Yes	01-Male	05-White	02-Non-Hispanic	Outside Boston	Single	0-No	0-No	0-No	Y	N/A	Y
BMC1237	1964	No	Inside	ED	1-Yes	52	46-55	Positive	Yes	Yes	01-Male	03-Black or African American	02-Non-Hispanic	Inside Boston	Single	0-No	0-No	1-Yes	Y	Unreachable - Lost to follow-up	N
BMC1239	1961	No	Inside	ED	1-Yes	55	46-55	Positive	Yes	Yes	01-Male	03-Black or African American	02-Non-Hispanic	Inside Boston	Legally Separated	0-No	0-No	1-Yes	N	Receiving HCV care elsewhere	N
BMC1238	1953	No	Inside	ED	1-Yes	63	56-65	Positive	Yes	Yes	01-Male	03-Black or African American	02-Non-Hispanic	Outside Boston	Single	0-No	0-No	1-Yes	Y	N/A	Y
BMC1244	1969	No	Outside	ED	1-Yes	47	46-55	Positive	Yes	Yes	02-Female	03-Black or African American	01-Hispanic	Inside Boston	Legally Separated	0-No	1-Yes	1-Yes	Y	In Progress	N
BMC1246	1990	No	Outside	ED	1-Yes	26	26-35	Positive	Yes	Yes	02-Female	05-White	02-Non-Hispanic	Outside Boston	Single	0-No	0-No	1-Yes	Y	Unreachable - Lost to follow-up	N
BMC1247	1972	No	Outside	ED	1-Yes	45	36-45	Positive	Yes	Yes	01-Male	03-Black or African American	01-Hispanic	Inside Boston	Single	0-No	0-No	1-Yes	Y	N/A	Y
BMC1249	1989	Yes	Outside	ED	1-Yes	27	26-35	Positive	Yes	Yes	01-Male	05-White	02-Non-Hispanic	Outside Boston	Single	0-No	0-No	0-No	Y	Refused to be linked to care	N
BMC1248	1986	Yes	Outside	ED	1-Yes	30	26-35	Positive	Yes	Yes	02-Female	05-White	02-Non-Hispanic	Outside Boston	Single	0-No	0-No	1-Yes	Y	Unreachable - Lost to follow-up	N
BMC1254	1982	No	Outside	ED	1-Yes	34	26-35	Positive	Yes	Yes	02-Female	05-White	02-Non-Hispanic	Outside Boston	Single	0-No	0-No	1-Yes	Y	Refused to be linked to care	N
BMC1252	1988	Yes	Outside	ED	1-Yes	28	26-35	Positive	Yes	Yes	01-Male	03-Black or African American	01-Hispanic	Inside Boston	Single	0-No	0-No	0-No	Y	No contact information	N
BMC1251	1960	Yes	Inside	ED	1-Yes	56	56-65	Positive	Yes	Yes	01-Male	03-Black or African American	02-Non-Hispanic	Outside Boston	Single	0-No	0-No	0-No	N	Receiving HCV care elsewhere	N
BMC1257	1963	Yes	Inside	ED	1-Yes	54	46-55	Positive	Yes	Yes	01-Male	05-White	02-Non-Hispanic	Inside Boston	Single	0-No	0-No	1-Yes	Y	Unreachable - Lost to follow-up	N
BMC1255	1958	Yes	Inside	Fam Med	0-No	58	56-65	Positive	Yes	Yes	01-Male	03-Black or African American	02-Non-Hispanic	Inside Boston	Single	0-No	0-No	0-No	Y	N/A	Y
BMC1267	1959	Yes	Inside	ED	1-Yes	58	56-65	Positive	Yes	Yes	02-Female	05-White	02-Non-Hispanic	Outside Boston	Widowed	0-No	0-No	1-Yes	Y	Unreachable - Lost to follow-up	N
BMC1265	1960	No	Inside	ED	1-Yes	57	56-65	Positive	Yes	Yes	01-Male	05-White	02-Non-Hispanic	Outside Boston	Single	0-No	0-No	1-Yes	N	Receiving HCV care elsewhere	N
BMC1264	1968	No	Outside	ED	1-Yes	49	46-55	Positive	Yes	Yes	01-Male	77-Declined to answer	02-Non-Hispanic	Outside Boston	Single	0-No	0-No	1-Yes	Y	N/A	Y
BMC1263	1954	No	Inside	GIM	1-Yes	63	56-65	Positive	Yes	Yes	02-Female	03-Black or African American	02-Non-Hispanic	Inside Boston	Single	0-No	0-No	1-Yes	N	Receiving HCV care elsewhere	N
BMC1262	1957	No	Inside	ED	1-Yes	60	56-65	Positive	Yes	Yes	02-Female	03-Black or African American	02-Non-Hispanic	Inside Boston	Single	0-No	0-No	1-Yes	N	Receiving HCV care elsewhere	N
BMC1269	1988	No	Outside	ED	1-Yes	28	26-35	Positive	Yes	Yes	02-Female	03-Black or African American	02-Non-Hispanic	Inside Boston	Single	0-No	0-No	0-No	N	Incarcerated	N
BMC1270	1971	No	Outside	ED	1-Yes	45	36-45	Positive	Yes	Yes	01-Male	05-White	02-Non-Hispanic	Inside Boston	Single	0-No	0-No	1-Yes	N	Receiving HCV care elsewhere	N
BMC1274	1986	Yes	Outside	ED	1-Yes	31	26-35	Positive	Yes	Yes	02-Female	05-White	02-Non-Hispanic	Outside Boston	Divorced	0-No	0-No	1-Yes	N	Receiving HCV care elsewhere	N
BMC1276	1941	Yes	Outside	ED	0-No	76	76+	Positive	Yes	Yes	02-Female	05-White	02-Non-Hispanic	Inside Boston	Widowed	0-No	0-No	0-No	Y	No contact information	N
BMC1278	1960	No	Inside	ED	1-Yes	56	56-65	Positive	Yes	Yes	01-Male	03-Black or African American	02-Non-Hispanic	Inside Boston	Single	0-No	0-No	1-Yes	Y	Unreachable - Lost to follow-up	N
BMC1282	1989	Yes	Outside	GIM	1-Yes	27	26-35	Positive	Yes	Yes	02-Female	05-White	02-Non-Hispanic	Outside Boston	Single	0-No	0-No	0-No	Y	Unreachable - Lost to follow-up	N
BMC1284	1955	No	Inside	ED	1-Yes	61	56-65	Positive	Yes	Yes	01-Male	03-Black or African American	02-Non-Hispanic	Inside Boston	Single	0-No	1-Yes	1-Yes	Y	In Progress	N
BMC1289	1970	No	Outside	ED	1-Yes	47	46-55	Positive	Yes	Yes	01-Male	05-White	02-Non-Hispanic	Inside Boston	Single	0-No	0-No	1-Yes	Y	No contact information	N
BMC1288	1979	Yes	Outside	ED	0-No	37	36-45	Positive	Yes	Yes	01-Male	03-Black or African American	02-Non-Hispanic	Outside Boston	Widowed	0-No	0-No	0-No	Y	Unreachable - Lost to follow-up	N
BMC1283	1970	No	Outside	ED	1-Yes	47	46-55	Positive	Yes	Yes	01-Male	05-White	02-Non-Hispanic	Inside Boston	Single	1-Yes	1-Yes	1-Yes	N	Receiving HCV care elsewhere	N
BMC1294	1987	Yes	Outside	ED	1-Yes	30	26-35	Positive	Yes	Yes	02-Female	05-White	02-Non-Hispanic	Outside Boston	Legally Separated	0-No	0-No	0-No	Y	N/A	Y
BMC1290	1968	Yes	Outside	GIM	1-Yes	49	46-55	Positive	Yes	Yes	01-Male	05-White	02-Non-Hispanic	Outside Boston	Single	0-No	0-No	0-No	Y	N/A	Y
BMC1295	1968	Yes	Outside	GIM	1-Yes	48	46-55	Positive	Yes	Yes	01-Male	77-Declined to answer	01-Hispanic	Inside Boston	Legally Separated	0-No	0-No	1-Yes	Y	N/A	Y
BMC1297	1961	Yes	Inside	GIM	1-Yes	55	46-55	Positive	Yes	Yes	01-Male	05-White	02-Non-Hispanic	Outside Boston	Divorced	0-No	0-No	1-Yes	Y	N/A	Y
BMC1301	1976	Yes	Outside	ED	1-Yes	41	36-45	Positive	Yes	Yes	01-Male	77-Declined to answer	01-Hispanic	Inside Boston	Single	1-Yes	1-Yes	1-Yes	N	Receiving HCV care elsewhere	N
BMC1302	1973	No	Outside	ED	1-Yes	43	36-45	Positive	Yes	Yes	01-Male	05-White	02-Non-Hispanic	Outside Boston	Single	0-No	0-No	1-Yes	Y	Unreachable - Lost to follow-up	N
BMC1308	1980	No	Outside	ED	1-Yes	37	36-45	Positive	Yes	Yes	01-Male	05-White	01-Hispanic	Inside Boston	Single	0-No	0-No	1-Yes	N	Terminally Ill or Deceased	N
BMC1303	1958	Yes	Inside	GIM	1-Yes	58	56-65	Positive	Yes	Yes	01-Male	05-White	02-Non-Hispanic	Inside Boston	Single	0-No	0-No	0-No	Y	#N/A	Y
BMC1307	1950	No	Inside	ED	0-No	66	66-75	Positive	Yes	Yes	01-Male	05-White	02-Non-Hispanic	Inside Boston	Single	0-No	0-No	0-No	Y	Unreachable - Lost to follow-up	N
BMC1305	1955	Yes	Inside	GIM	1-Yes	62	56-65	Positive	Yes	Yes	01-Male	05-White	02-Non-Hispanic	Inside Boston	Single	0-No	0-No	1-Yes	Y	No contact information	Y
BMC1311	1985	No	Outside	GIM	1-Yes	31	26-35	Positive	Yes	Yes	01-Male	05-White	02-Non-Hispanic	Outside Boston	Single	0-No	0-No	1-Yes	Y	N/A	Y
BMC1313	1970	Yes	Outside	ED	0-No	46	46-55	Positive	Yes	Yes	02-Female	03-Black or African American	02-Non-Hispanic	Inside Boston	Single	0-No	0-No	0-No	Y	N/A	Y
BMC1310	1976	No	Outside	GIM	1-Yes	40	36-45	Positive	Yes	Yes	01-Male	05-White	02-Non-Hispanic	Inside Boston	Single	0-No	0-No	1-Yes	Y	Unreachable - Lost to follow-up	N
BMC1318	1979	Yes	Outside	ED	1-Yes	37	36-45	Positive	Yes	Yes	01-Male	05-White	02-Non-Hispanic	Inside Boston	Single	0-No	0-No	1-Yes	N	Receiving HCV care elsewhere	N
BMC1314	1985	Yes	Outside	ED	1-Yes	31	26-35	Positive	Yes	Yes	01-Male	05-White	02-Non-Hispanic	Inside Boston	Single	0-No	0-No	1-Yes	Y	Unreachable - Lost to follow-up	N
BMC1317	1982	No	Outside	ED	0-No	34	26-35	Positive	Yes	Yes	02-Female	05-White	02-Non-Hispanic	Outside Boston	Single	0-No	0-No	0-No	N	Receiving HCV care elsewhere	N
BMC1316	1951	No	Inside	GIM	0-No	66	66-75	Positive	Yes	Yes	01-Male	03-Black or African American	02-Non-Hispanic	Inside Boston	Single	0-No	0-No	0-No	Y	Refused to be linked to care	N
BMC114	1982	Yes	Outside	ED	1-Yes	34	26-35	Positive	Yes	Yes	01-Male	05-White	02-Non-Hispanic	Inside Boston	Single	0-No	0-No	1-Yes	Y	N/A	Y
BMCE21	1960	No	Inside	ED	1-Yes	56	56-65	Positive	Yes	Yes	01-Male	05-White	02-Non-Hispanic	Inside Boston	Married	0-No	1-Yes	1-Yes	Y	N/A	Y
BMC1322	1949	No	Inside	GIM	1-Yes	68	66-75	Positive	Yes	Yes	01-Male	03-Black or African American	02-Non-Hispanic	Inside Boston	Legally Separated	0-No	0-No	1-Yes	Y	Unreachable - Lost to follow-up	N
BMC1319	1963	No	Inside	ED	0-No	53	46-55	Positive	Yes	Yes	01-Male	03-Black or African American	02-Non-Hispanic	Outside Boston	Single	0-No	0-No	1-Yes	Y	N/A	Y
BMC1324	1956	No	Inside	ED	1-Yes	60	56-65	Positive	Yes	Yes	01-Male	03-Black or African American	02-Non-Hispanic	Inside Boston	Single	0-No	0-No	0-No	Y	No contact information	Y
BMC1329	1961	Yes	Inside	ED	0-No	55	46-55	Positive	Yes	Yes	01-Male	05-White	02-Non-Hispanic	Outside Boston	Legally Separated	0-No	0-No	0-No	Y	N/A	Y
BMC1327	1964	Yes	Inside	ED	1-Yes	53	46-55	Positive	Yes	Yes	01-Male	05-White	02-Non-Hispanic	Inside Boston	Single	0-No	0-No	1-Yes	Y	No contact information	N
BMC1328	1936	No	Outside	ED	1-Yes	81	76+	Positive	Yes	Yes	01-Male	03-Black or African American	02-Non-Hispanic	Outside Boston	Single	0-No	0-No	0-No	N	Terminally Ill or Deceased	N
BMC1334	1962	No	Inside	ED	0-No	55	46-55	Positive	Yes	Yes	02-Female	05-White	02-Non-Hispanic	Inside Boston	Widowed	0-No	0-No	1-Yes	N	Receiving HCV care elsewhere	N
BMC1332	1991	Yes	Outside	ED	1-Yes	25	18-25	Positive	Yes	Yes	01-Male	05-White	02-Non-Hispanic	Outside Boston	Single	0-No	0-No	1-Yes	Y	Unreachable - Lost to follow-up	N
BMC1336	1956	No	Inside	ED	1-Yes	61	56-65	Positive	Yes	Yes	01-Male	03-Black or African American	02-Non-Hispanic	Inside Boston	Single	1-Yes	1-Yes	0-No	Y	N/A	Y
BMC1333	1974	No	Outside	ED	1-Yes	42	36-45	Positive	Yes	Yes	01-Male	03-Black or African American	02-Non-Hispanic	Inside Boston	Single	0-No	0-No	1-Yes	Y	N/A	Y
BMC1339	1952	No	Inside	ED	0-No	65	56-65	Positive	Yes	Yes	02-Female	03-Black or African American	02-Non-Hispanic	Inside Boston	Single	0-No	0-No	0-No	Y	Refused to be linked to care	N
BMC1338	1980	No	Outside	ED	1-Yes	37	36-45	Positive	Yes	Yes	01-Male	03-Black or African American	02-Non-Hispanic	Outside Boston	Single	0-No	0-No	0-No	Y	N/A	Y
BMC1341	1967	No	Outside	ED	1-Yes	50	46-55	Positive	Yes	Yes	01-Male	03-Black or African American	02-Non-Hispanic	Inside Boston	Single	0-No	0-No	1-Yes	Y	No contact information	N
BMC1345	1962	No	Inside	ED	1-Yes	55	46-55	Positive	Yes	Yes	01-Male	05-White	02-Non-Hispanic	Outside Boston	Single	1-Yes	0-No	0-No	N	Incarcerated	N
BMC1346	1955	No	Inside	ED	1-Yes	61	56-65	Positive	Yes	Yes	01-Male	05-White	01-Hispanic	Inside Boston	Divorced	0-No	1-Yes	1-Yes	N	Receiving HCV care elsewhere	N
BMC1350	1955	No	Inside	ED	0-No	62	56-65	Positive	Yes	Yes	01-Male	05-White	01-Hispanic	Inside Boston	Married	1-Yes	0-No	0-No	Y	Unreachable - Lost to follow-up	N
BMC1349	1982	Yes	Outside	ED	1-Yes	35	26-35	Positive	Yes	Yes	01-Male	05-White	02-Non-Hispanic	Inside Boston	Single	0-No	0-No	1-Yes	N	Receiving HCV care elsewhere	N
BMC1352	1984	Yes	Outside	GIM	1-Yes	32	26-35	Positive	Yes	Yes	01-Male	05-White	02-Non-Hispanic	Inside Boston	Legally Separated	0-No	0-No	0-No	Y	N/A	Y
BMC1351	1957	No	Inside	Fam Med	0-No	59	56-65	Positive	Yes	Yes	01-Male	03-Black or African American	02-Non-Hispanic	Inside Boston	Single	0-No	0-No	0-No	Y	N/A	Y
BMC1355	1937	Yes	Outside	ED	0-No	80	76+	Positive	Yes	Yes	01-Male	05-White	02-Non-Hispanic	Outside Boston	Other	0-No	0-No	0-No	N	Incarcerated	N
BMC1356	1990	Yes	Outside	ED	0-No	26	26-35	Positive	Yes	Yes	01-Male	03-Black or African American	02-Non-Hispanic	Inside Boston	Single	0-No	0-No	1-Yes	N	Receiving HCV care elsewhere	N
BMC1357	1987	Yes	Outside	ED	0-No	29	26-35	Positive	Yes	Yes	01-Male	77-Declined to answer	02-Non-Hispanic	Outside Boston	Single	0-No	0-No	0-No	N	Incarcerated	N
BMC1358	1965	Yes	Inside	ED	0-No	51	46-55	Positive	Yes	Yes	01-Male	03-Black or African American	02-Non-Hispanic	Outside Boston	Single	0-No	0-No	0-No	Y	Refused to be linked to care	N
BMC1360	1956	No	Inside	ED	1-Yes	60	56-65	Positive	Yes	Yes	02-Female	03-Black or African American	02-Non-Hispanic	Inside Boston	Single	0-No	1-Yes	1-Yes	Y	In Progress	N
BMC1367	1961	Yes	Inside	ED	1-Yes	55	46-55	Positive	Yes	Yes	01-Male	77-Declined to answer	01-Hispanic	Outside Boston	Single	0-No	0-No	0-No	N	Receiving HCV care elsewhere	N
BMC1365	1978	Yes	Outside	GIM	1-Yes	38	36-45	Positive	Yes	Yes	01-Male	03-Black or African American	02-Non-Hispanic	Inside Boston	Single	0-No	0-No	0-No	Y	N/A	Y
BMC1364	1975	No	Outside	GIM	1-Yes	42	36-45	Positive	Yes	Yes	02-Female	05-White	02-Non-Hispanic	Inside Boston	Single	0-No	0-No	0-No	Y	Unreachable - Lost to follow-up	N
BMC1368	1952	Yes	Inside	ED	0-No	65	56-65	Positive	Yes	Yes	01-Male	05-White	02-Non-Hispanic	Inside Boston	Widowed	0-No	0-No	1-Yes	Y	N/A	Y
BMC1372	1959	No	Inside	ED	1-Yes	58	56-65	Positive	Yes	Yes	01-Male	77-Declined to answer	01-Hispanic	Inside Boston	Single	0-No	0-No	1-Yes	Y	No contact information	N
BMC1371	1967	No	Outside	GIM	0-No	50	46-55	Positive	Yes	Yes	01-Male	03-Black or African American	02-Non-Hispanic	Inside Boston	Single	0-No	0-No	1-Yes	Y	N/A	Y
BMC1370	1955	No	Inside	GIM	1-Yes	62	56-65	Positive	Yes	Yes	01-Male	03-Black or African American	02-Non-Hispanic	Outside Boston	Married	0-No	0-No	0-No	Y	N/A	Y
BMC1373	1975	No	Outside	GIM	1-Yes	41	36-45	Positive	Yes	Yes	01-Male	02-Asian	02-Non-Hispanic	Outside Boston	Single	0-No	0-No	1-Yes	Y	N/A	Y
BMC1375	1975	Yes	Outside	ED	1-Yes	42	36-45	Positive	Yes	Yes	01-Male	77-Declined to answer	01-Hispanic	Inside Boston	Widowed	0-No	0-No	1-Yes	N	Receiving HCV care elsewhere	N
BMC1387	1982	Yes	Outside	ED	0-No	35	26-35	Positive	Yes	Yes	02-Female	05-White	02-Non-Hispanic	Outside Boston	Married	0-No	0-No	1-Yes	N	Receiving HCV care elsewhere	N
BMC1388	1995	Yes	Outside	ED	1-Yes	21	18-25	Positive	Yes	Yes	02-Female	05-White	02-Non-Hispanic	Outside Boston	Single	0-No	0-No	1-Yes	N	Receiving HCV care elsewhere	N
BMC1389	1975	Yes	Outside	ED	1-Yes	41	36-45	Positive	Yes	Yes	01-Male	05-White	01-Hispanic	Inside Boston	Divorced	0-No	0-No	1-Yes	N	Incarcerated	N
BMC1384	1985	No	Outside	GIM	1-Yes	32	26-35	Positive	Yes	Yes	02-Female	05-White	02-Non-Hispanic	Inside Boston	Single	0-No	0-No	1-Yes	Y	N/A	Y
BMC1390	1950	No	Inside	ED	0-No	67	66-75	Positive	Yes	Yes	01-Male	03-Black or African American	02-Non-Hispanic	Inside Boston	Single	0-No	0-No	1-Yes	N	Receiving HCV care elsewhere	N
BMC1396	1979	Yes	Outside	ED	1-Yes	37	36-45	Positive	Yes	Yes	01-Male	05-White	02-Non-Hispanic	Outside Boston	Single	0-No	0-No	0-No	Y	Unreachable - Lost to follow-up	N
BMC1394	1987	Yes	Outside	GIM	0-No	29	26-35	Positive	Yes	Yes	01-Male	05-White	02-Non-Hispanic	Inside Boston	Single	0-No	0-No	1-Yes	Y	Unreachable - Lost to follow-up	Y
BMC1391	1958	Yes	Inside	GIM	0-No	58	56-65	Positive	Yes	Yes	01-Male	77-Declined to answer	01-Hispanic	Inside Boston	Single	0-No	0-No	0-No	Y	Unreachable - Lost to follow-up	Y
BMC1395	1968	No	Outside	Fam Med	0-No	48	46-55	Positive	Yes	Yes	01-Male	03-Black or African American	02-Non-Hispanic	Inside Boston	Single	0-No	1-Yes	0-No	Y	Refused to be linked to care	N
BMC1402	1989	Yes	Outside	ED	1-Yes	28	26-35	Positive	Yes	Yes	01-Male	05-White	02-Non-Hispanic	Inside Boston	Single	0-No	0-No	1-Yes	Y	Unreachable - Lost to follow-up	N
BMC1400	1988	No	Outside	ED	1-Yes	29	26-35	Positive	Yes	Yes	02-Female	05-White	02-Non-Hispanic	Inside Boston	Single	0-No	0-No	0-No	N	Incarcerated	N
BMC1403	1985	Yes	Outside	ED	1-Yes	31	26-35	Positive	Yes	Yes	01-Male	05-White	02-Non-Hispanic	Inside Boston	Single	0-No	0-No	0-No	Y	Unreachable - Lost to follow-up	N
BMC1399	1956	No	Inside	GIM	1-Yes	61	56-65	Positive	Yes	Yes	01-Male	03-Black or African American	02-Non-Hispanic	Outside Boston	Single	0-No	0-No	0-No	Y	N/A	Y
BMC1404	1955	Yes	Inside	GIM	0-No	62	56-65	Positive	Yes	Yes	01-Male	03-Black or African American	02-Non-Hispanic	Inside Boston	Single	0-No	0-No	0-No	Y	Unreachable - Lost to follow-up	N
BMC1401	1949	No	Inside	ED	1-Yes	67	66-75	Positive	Yes	Yes	01-Male	03-Black or African American	02-Non-Hispanic	Inside Boston	Married	0-No	0-No	1-Yes	Y	N/A	Y
BMCE22	1974	Yes	Outside	ED	1-Yes	42	36-45	Positive	Yes	Yes	02-Female	05-White	02-Non-Hispanic	Inside Boston	Single	0-No	0-No	1-Yes	N	Receiving HCV care elsewhere	N
BMC1409	1978	No	Outside	ED	1-Yes	39	36-45	Positive	Yes	Yes	01-Male	77-Declined to answer	01-Hispanic	Inside Boston	Single	0-No	0-No	1-Yes	N	Receiving HCV care elsewhere	N
BMC1405	1986	No	Outside	ED	1-Yes	30	26-35	Positive	Yes	Yes	01-Male	05-White	02-Non-Hispanic	Outside Boston	Single	0-No	0-No	1-Yes	Y	Unreachable - Lost to follow-up	N
BMC1407	1961	No	Inside	ED	1-Yes	56	56-65	Positive	Yes	Yes	01-Male	77-Declined to answer	01-Hispanic	Inside Boston	Single	0-No	0-No	1-Yes	Y	N/A	Y
BMC1406	1954	No	Inside	ED	1-Yes	62	56-65	Positive	Yes	Yes	01-Male	03-Black or African American	02-Non-Hispanic	Inside Boston	Divorced	0-No	0-No	0-No	Y	N/A	Y
BMC1412	1982	Yes	Outside	ED	1-Yes	34	26-35	Positive	Yes	Yes	01-Male	05-White	02-Non-Hispanic	Outside Boston	Single	0-No	0-No	1-Yes	Y	Refused to be linked to care	N
BMC1413	1981	Yes	Outside	ED	0-No	35	26-35	Positive	Yes	Yes	01-Male	05-White	01-Hispanic	Inside Boston	Single	0-No	0-No	0-No	N	Incarcerated	N
BMC1415	1985	Yes	Outside	ED	1-Yes	31	26-35	Positive	Yes	Yes	02-Female	05-White	02-Non-Hispanic	Outside Boston	Single	0-No	0-No	1-Yes	N	Receiving HCV care elsewhere	N
BMC1423	1956	Yes	Inside	GIM	0-No	61	56-65	Positive	Yes	Yes	01-Male	03-Black or African American	02-Non-Hispanic	Inside Boston	Other	0-No	0-No	1-Yes	Y	Refused to be linked to care	N
BMC1417	1977	No	Outside	GIM	1-Yes	40	36-45	Positive	Yes	Yes	02-Female	03-Black or African American	01-Hispanic	Inside Boston	Single	0-No	0-No	0-No	Y	N/A	Y
BMC1421	1955	No	Inside	ED	1-Yes	61	56-65	Positive	Yes	Yes	01-Male	05-White	02-Non-Hispanic	Inside Boston	Single	0-No	0-No	1-Yes	N	Receiving HCV care elsewhere	N
BMC1416	1957	No	Inside	ED	0-No	60	56-65	Positive	Yes	Yes	02-Female	03-Black or African American	02-Non-Hispanic	Inside Boston	Single	0-No	0-No	1-Yes	Y	N/A	Y
BMC1422	1960	No	Inside	ED	1-Yes	57	56-65	Positive	Yes	Yes	01-Male	03-Black or African American	02-Non-Hispanic	Inside Boston	Legally Separated	0-No	0-No	1-Yes	Y	N/A	Y
BMC1425	1990	Yes	Outside	ED	0-No	26	26-35	Positive	Yes	Yes	01-Male	05-White	02-Non-Hispanic	Outside Boston	Single	0-No	0-No	1-Yes	Y	No contact information	N
BMC1427	1985	No	Outside	GIM	1-Yes	31	26-35	Positive	Yes	Yes	02-Female	05-White	02-Non-Hispanic	Inside Boston	Single	0-No	0-No	0-No	Y	Unreachable - Lost to follow-up	N
BMC1428	1977	Yes	Outside	ED	1-Yes	39	36-45	Positive	Yes	Yes	01-Male	05-White	02-Non-Hispanic	Inside Boston	Single	0-No	0-No	0-No	Y	Unreachable - Lost to follow-up	N
BMC1429	1954	No	Inside	ED	0-No	63	56-65	Positive	Yes	Yes	01-Male	03-Black or African American	02-Non-Hispanic	Inside Boston	Single	1-Yes	0-No	1-Yes	Y	N/A	Y
BMC1436	1993	Yes	Outside	ED	0-No	23	18-25	Positive	Yes	Yes	02-Female	03-Black or African American	02-Non-Hispanic	Outside Boston	Single	0-No	0-No	0-No	Y	N/A	Y
BMC1434	1979	Yes	Outside	ED	0-No	38	36-45	Positive	Yes	Yes	02-Female	05-White	02-Non-Hispanic	Outside Boston	Single	0-No	0-No	1-Yes	N	Receiving HCV care elsewhere	N
BMC1432	1984	No	Outside	GIM	0-No	33	26-35	Positive	Yes	Yes	01-Male	03-Black or African American	02-Non-Hispanic	Outside Boston	Single	0-No	0-No	0-No	Y	N/A	Y
BMC1439	1956	Yes	Inside	ED	0-No	60	56-65	Positive	Yes	Yes	02-Female	03-Black or African American	02-Non-Hispanic	Inside Boston	Single	0-No	0-No	0-No	N	Receiving HCV care elsewhere	N
BMC1437	1962	Yes	Inside	ED	0-No	55	46-55	Positive	Yes	Yes	01-Male	77-Declined to answer	01-Hispanic	Inside Boston	Single	0-No	0-No	1-Yes	Y	Doctor waiting to stabilize other issues	Y
BMC1440	1987	No	Outside	ED	1-Yes	29	26-35	Positive	Yes	Yes	01-Male	05-White	02-Non-Hispanic	Inside Boston	Single	0-No	0-No	1-Yes	Y	No contact information	N
BMC1442	1952	Yes	Inside	ED	1-Yes	65	56-65	Positive	Yes	Yes	01-Male	03-Black or African American	02-Non-Hispanic	Inside Boston	Single	0-No	0-No	1-Yes	Y	Refused to be linked to care	N
BMC1445	1964	No	Inside	ED	1-Yes	53	46-55	Positive	Yes	Yes	01-Male	05-White	02-Non-Hispanic	Inside Boston	Divorced	0-No	0-No	1-Yes	Y	Unreachable - Lost to follow-up	N
BMC1444	1955	No	Inside	ED	1-Yes	62	56-65	Positive	Yes	Yes	01-Male	03-Black or African American	02-Non-Hispanic	Outside Boston	Single	0-No	0-No	1-Yes	Y	N/A	Y
BMC1448	1982	Yes	Outside	GIM	1-Yes	35	26-35	Positive	Yes	Yes	01-Male	05-White	02-Non-Hispanic	Inside Boston	Divorced	0-No	0-No	0-No	Y	Receiving HCV care elsewhere	Y
BMC1449	1950	Yes	Inside	GIM	0-No	66	66-75	Positive	Yes	Yes	01-Male	77-Declined to answer	02-Non-Hispanic	Outside Boston	Married	0-No	0-No	0-No	Y	N/A	Y
BMC22	1991	No	Outside	GIM	1-Yes	26	26-35	Positive	Yes	Yes	01-Male	05-White	02-Non-Hispanic	Inside Boston	Single	0-No	0-No	0-No	Y	N/A	Y
BMC1450	1964	No	Inside	ED	1-Yes	52	46-55	Positive	Yes	Yes	01-Male	05-White	02-Non-Hispanic	Outside Boston	Single	0-No	0-No	1-Yes	N	Receiving HCV care elsewhere	N
BMC1446	1978	No	Outside	ED	1-Yes	38	36-45	Positive	Yes	Yes	01-Male	05-White	02-Non-Hispanic	Inside Boston	Single	0-No	0-No	1-Yes	Y	Unreachable - Lost to follow-up	N
BMC1451	1959	No	Inside	ED	0-No	57	56-65	Positive	Yes	Yes	02-Female	05-White	02-Non-Hispanic	Inside Boston	Single	0-No	0-No	0-No	N	Terminally Ill or Deceased	N
BMC1453	1991	Yes	Outside	GIM	1-Yes	25	18-25	Positive	Yes	Yes	01-Male	77-Declined to answer	01-Hispanic	Outside Boston	Single	0-No	0-No	1-Yes	Y	Unreachable - Lost to follow-up	N
BMC1457	1986	No	Outside	ED	0-No	30	26-35	Positive	Yes	Yes	01-Male	05-White	02-Non-Hispanic	Inside Boston	Single	0-No	0-No	1-Yes	Y	Unreachable - Lost to follow-up	N
BMC1456	1955	Yes	Inside	ED	1-Yes	61	56-65	Positive	Yes	Yes	01-Male	77-Declined to answer	02-Non-Hispanic	Inside Boston	Married	0-No	0-No	0-No	Y	No contact information	N
BMC1475	1971	Yes	Outside	ED	1-Yes	46	46-55	Positive	Yes	Yes	01-Male	05-White	02-Non-Hispanic	Inside Boston	Single	0-No	0-No	1-Yes	N	Receiving HCV care elsewhere	N
BMC1460	1982	No	Outside	ED	1-Yes	35	26-35	Positive	Yes	Yes	01-Male	05-White	02-Non-Hispanic	Outside Boston	Single	1-Yes	0-No	0-No	Y	Unreachable - Lost to follow-up	N
BMC1459	1963	Yes	Inside	ED	1-Yes	54	46-55	Positive	Yes	Yes	01-Male	05-White	02-Non-Hispanic	Inside Boston	Single	0-No	0-No	1-Yes	Y	Unreachable - Lost to follow-up	N
BMC1463	1952	Yes	Inside	ED	0-No	64	56-65	Positive	Yes	Yes	01-Male	77-Declined to answer	02-Non-Hispanic	Outside Boston	Other	0-No	0-No	0-No	Y	Unreachable - Lost to follow-up	N
BMC1461	1955	No	Inside	GIM	1-Yes	62	56-65	Positive	Yes	Yes	02-Female	03-Black or African American	02-Non-Hispanic	Inside Boston	Single	0-No	0-No	0-No	Y	N/A	Y
BMC1472	1991	Yes	Outside	ED	0-No	26	26-35	Positive	Yes	Yes	02-Female	05-White	02-Non-Hispanic	Outside Boston	Single	0-No	0-No	0-No	Y	Refused to be linked to care	N
BMC1471	1988	Yes	Outside	GIM	0-No	29	26-35	Positive	Yes	Yes	02-Female	05-White	02-Non-Hispanic	Inside Boston	Married	0-No	0-No	0-No	Y	N/A	Y
BMC1469	1930	Yes	Outside	ED	0-No	87	76+	Positive	Yes	Yes	01-Male	77-Declined to answer	02-Non-Hispanic	Outside Boston	Single	0-No	0-No	0-No	Y	N/A	Y
BMC1467	1990	Yes	Outside	ED	1-Yes	26	26-35	Positive	Yes	Yes	01-Male	05-White	02-Non-Hispanic	Outside Boston	Single	0-No	0-No	1-Yes	Y	Refused to be linked to care	N
BMC1466	1981	Yes	Outside	GIM	0-No	35	26-35	Positive	Yes	Yes	01-Male	05-White	02-Non-Hispanic	Outside Boston	Single	1-Yes	0-No	0-No	Y	Unreachable - Lost to follow-up	N
BMC1474	1973	No	Outside	ED	1-Yes	44	36-45	Positive	Yes	Yes	01-Male	05-White	01-Hispanic	Inside Boston	Single	0-No	1-Yes	1-Yes	Y	N/A	Y
BMC1473	1962	No	Inside	ED	1-Yes	55	46-55	Positive	Yes	Yes	01-Male	03-Black or African American	01-Hispanic	Outside Boston	Single	0-No	1-Yes	1-Yes	N	Receiving HCV care elsewhere	N
BMC1480	1969	No	Outside	ED	1-Yes	47	46-55	Positive	Yes	Yes	01-Male	77-Declined to answer	01-Hispanic	Inside Boston	Single	0-No	0-No	1-Yes	N	Receiving HCV care elsewhere	N
BMC1478	1948	No	Inside	ED	1-Yes	69	66-75	Positive	Yes	Yes	01-Male	03-Black or African American	02-Non-Hispanic	Inside Boston	Married	0-No	0-No	1-Yes	N	Receiving HCV care elsewhere	N
BMC1476	1966	Yes	Outside	GIM	0-No	51	46-55	Positive	Yes	Yes	01-Male	77-Declined to answer	02-Non-Hispanic	Inside Boston	Single	0-No	0-No	1-Yes	Y	Unreachable - Lost to follow-up	N
BMC1484	1976	No	Outside	ED	1-Yes	41	36-45	Positive	Yes	Yes	01-Male	05-White	02-Non-Hispanic	Inside Boston	Single	0-No	0-No	1-Yes	Y	Unreachable - Lost to follow-up	N
BMC1483	1983	Yes	Outside	GIM	1-Yes	34	26-35	Positive	Yes	Yes	01-Male	05-White	02-Non-Hispanic	Inside Boston	Divorced	0-No	0-No	1-Yes	Y	In Progress	N
BMC1481	1952	Yes	Inside	GIM	0-No	64	56-65	Positive	Yes	Yes	02-Female	03-Black or African American	02-Non-Hispanic	Inside Boston	Single	0-No	0-No	0-No	Y	N/A	Y
BMC1489	1982	Yes	Outside	ED	0-No	34	26-35	Positive	Yes	Yes	01-Male	03-Black or African American	02-Non-Hispanic	Inside Boston	Single	0-No	0-No	1-Yes	Y	N/A	Y
BMC1490	1980	Yes	Outside	ED	1-Yes	36	36-45	Positive	Yes	Yes	01-Male	77-Declined to answer	01-Hispanic	Inside Boston	Single	0-No	0-No	1-Yes	Y	N/A	Y
BMC1492	1992	Yes	Outside	ED	1-Yes	25	18-25	Positive	Yes	Yes	02-Female	05-White	02-Non-Hispanic	Outside Boston	Single	0-No	0-No	1-Yes	N	Receiving HCV care elsewhere	N
BMC208	1974	No	Outside	ED	1-Yes	43	36-45	Positive	Yes	Yes	02-Female	05-White	02-Non-Hispanic	Inside Boston	Divorced	0-No	0-No	1-Yes	Y	Unreachable - Lost to follow-up	N
BMC1493	1988	Yes	Outside	ED	1-Yes	29	26-35	Positive	Yes	Yes	02-Female	05-White	02-Non-Hispanic	Outside Boston	Single	0-No	0-No	1-Yes	Y	Unreachable - Lost to follow-up	N
BMC1497	1951	Yes	Inside	ED	0-No	66	66-75	Positive	Yes	Yes	02-Female	05-White	02-Non-Hispanic	Outside Boston	Married	0-No	0-No	0-No	Y	N/A	Y
BMC1495	1978	Yes	Outside	ED	1-Yes	39	36-45	Positive	Yes	Yes	01-Male	77-Declined to answer	01-Hispanic	Inside Boston	Single	0-No	0-No	1-Yes	Y	Unreachable - Lost to follow-up	N
BMC1500	1972	Yes	Outside	GIM	1-Yes	44	36-45	Positive	Yes	Yes	01-Male	05-White	02-Non-Hispanic	Outside Boston	Single	0-No	0-No	0-No	N	Receiving HCV care elsewhere	N
BMC2439	1979	No	Outside	Inpatient	1-Yes	37	36-45	Positive	Yes	Yes	02-Female	77-Declined to answer	01-Hispanic	Outside Boston	Single	0-No	0-No	0-No	N	Receiving HCV care elsewhere	N
BMC1502	1958	No	Inside	GIM	1-Yes	58	56-65	Positive	Yes	Yes	01-Male	05-White	02-Non-Hispanic	Outside Boston	Divorced	0-No	0-No	0-No	N	Receiving HCV care elsewhere	N
BMC1507	1958	Yes	Inside	ED	1-Yes	58	56-65	Positive	Yes	Yes	01-Male	03-Black or African American	02-Non-Hispanic	Inside Boston	Single	0-No	0-No	1-Yes	Y	Unreachable - Lost to follow-up	N
BMC1512	1985	Yes	Outside	GIM	1-Yes	32	26-35	Positive	Yes	Yes	01-Male	05-White	02-Non-Hispanic	Inside Boston	Single	0-No	0-No	1-Yes	Y	Refused to be linked to care	N
BMC1510	1966	Yes	Outside	ED	1-Yes	50	46-55	Positive	Yes	Yes	01-Male	77-Declined to answer	01-Hispanic	Inside Boston	Single	0-No	0-No	1-Yes	N	Receiving HCV care elsewhere	N
BMC1509	1970	No	Outside	ED	1-Yes	46	46-55	Positive	Yes	Yes	01-Male	77-Declined to answer	01-Hispanic	Outside Boston	Single	0-No	0-No	0-No	Y	No contact information	N
BMC1511	1990	Yes	Outside	GIM	1-Yes	26	26-35	Positive	Yes	Yes	02-Female	05-White	02-Non-Hispanic	Inside Boston	Single	0-No	0-No	0-No	Y	N/A	Y
BMC1513	1987	Yes	Outside	ED	1-Yes	29	26-35	Positive	Yes	Yes	02-Female	05-White	02-Non-Hispanic	Inside Boston	Single	0-No	0-No	1-Yes	Y	Unreachable - Lost to follow-up	N
BMC1515	1963	No	Inside	ED	1-Yes	54	46-55	Positive	Yes	Yes	01-Male	05-White	02-Non-Hispanic	Outside Boston	Single	0-No	0-No	1-Yes	Y	Unreachable - Lost to follow-up	N
BMC1517	1969	Yes	Outside	ED	1-Yes	48	46-55	Positive	Yes	Yes	02-Female	05-White	02-Non-Hispanic	Inside Boston	Legally Separated	0-No	0-No	1-Yes	Y	Refused to be linked to care	N
BMC1520	1962	No	Inside	GIM	1-Yes	54	46-55	Positive	Yes	Yes	01-Male	05-White	02-Non-Hispanic	Inside Boston	Legally Separated	0-No	0-No	1-Yes	Y	N/A	Y
BMC1522	1974	Yes	Outside	ED	0-No	43	36-45	Positive	Yes	Yes	01-Male	05-White	02-Non-Hispanic	Outside Boston	Single	0-No	0-No	1-Yes	Y	N/A	Y
BMC1521	1962	No	Inside	ED	1-Yes	54	46-55	Positive	Yes	Yes	02-Female	05-White	02-Non-Hispanic	Inside Boston	Single	1-Yes	0-No	0-No	Y	Unreachable - Lost to follow-up	N
BMC1523	1958	No	Inside	ED	1-Yes	59	56-65	Positive	Yes	Yes	01-Male	03-Black or African American	02-Non-Hispanic	Outside Boston	Single	0-No	0-No	1-Yes	N	Receiving HCV care elsewhere	N
BMC2041	1943	No	Outside	Inpatient	1-Yes	73	66-75	Positive	Yes	Yes	01-Male	03-Black or African American	02-Non-Hispanic	Inside Boston	Single	0-No	0-No	0-No	Y	N/A	Y
BMC1526	1955	Yes	Inside	GIM	0-No	62	56-65	Positive	Yes	Yes	01-Male	05-White	02-Non-Hispanic	Inside Boston	Married	0-No	0-No	0-No	Y	N/A	Y
BMC1534	1988	Yes	Outside	ED	1-Yes	28	26-35	Positive	Yes	Yes	01-Male	05-White	02-Non-Hispanic	Outside Boston	Single	0-No	0-No	1-Yes	Y	Unreachable - Lost to follow-up	N
BMC1536	1956	No	Inside	Inpatient	1-Yes	61	56-65	Positive	Yes	Yes	01-Male	03-Black or African American	02-Non-Hispanic	Inside Boston	Single	0-No	0-No	1-Yes	Y	Unreachable - Lost to follow-up	N
BMC1537	1990	No	Outside	ED	1-Yes	26	26-35	Positive	Yes	Yes	02-Female	05-White	02-Non-Hispanic	Inside Boston	Single	0-No	0-No	0-No	Y	In Progress	N
BMC1541	1985	Yes	Outside	Inpatient	1-Yes	31	26-35	Positive	Yes	Yes	01-Male	03-Black or African American	02-Non-Hispanic	Outside Boston	Single	0-No	0-No	1-Yes	N	Receiving HCV care elsewhere	N
BMC1538	1980	Yes	Outside	CID	1-Yes	37	36-45	Positive	Yes	Yes	01-Male	05-White	02-Non-Hispanic	Outside Boston	Single	0-No	0-No	0-No	Y	N/A	Y
BMC1539	1953	No	Inside	ED	1-Yes	64	56-65	Positive	Yes	Yes	02-Female	03-Black or African American	02-Non-Hispanic	Inside Boston	Single	0-No	0-No	0-No	N	Receiving HCV care elsewhere	N
BMC1540	1966	No	Outside	ED	1-Yes	51	46-55	Positive	Yes	Yes	01-Male	05-White	02-Non-Hispanic	Outside Boston	Single	0-No	0-No	1-Yes	Y	N/A	Y
BMC1545	1989	Yes	Outside	ED	1-Yes	27	26-35	Positive	Yes	Yes	01-Male	03-Black or African American	02-Non-Hispanic	Outside Boston	Single	0-No	0-No	1-Yes	Y	No contact information	N
BMC1544	1973	No	Outside	ED	1-Yes	43	36-45	Positive	Yes	Yes	02-Female	05-White	02-Non-Hispanic	Inside Boston	Single	1-Yes	0-No	1-Yes	N	Receiving HCV care elsewhere	N
BMC1549	1970	Yes	Outside	ED	1-Yes	47	46-55	Positive	Yes	Yes	01-Male	03-Black or African American	02-Non-Hispanic	Outside Boston	Single	0-No	0-No	1-Yes	Y	No contact information	N
BMC1548	1956	No	Inside	Inpatient	0-No	60	56-65	Positive	Yes	Yes	02-Female	05-White	02-Non-Hispanic	Inside Boston	Single	0-No	0-No	0-No	Y	In Progress	N
BMC1552	1986	Yes	Outside	GIM	1-Yes	31	26-35	Positive	Yes	Yes	01-Male	05-White	02-Non-Hispanic	Outside Boston	Single	0-No	0-No	0-No	N	No contact information	N
BMC1553	1978	No	Outside	GIM	1-Yes	38	36-45	Positive	Yes	Yes	01-Male	05-White	02-Non-Hispanic	Outside Boston	Single	0-No	0-No	1-Yes	Y	Unreachable - Lost to follow-up	N
BMC04	1977	Yes	Outside	GIM	1-Yes	40	36-45	Positive	Yes	Yes	01-Male	77-Declined to answer	01-Hispanic	Inside Boston	Married	0-No	0-No	1-Yes	Y	N/A	Y
BMC1551	1941	No	Outside	ED	1-Yes	75	66-75	Positive	Yes	Yes	01-Male	05-White	02-Non-Hispanic	Inside Boston	Single	0-No	0-No	0-No	Y	N/A	Y
BMC1557	1960	No	Inside	ED	1-Yes	56	56-65	Positive	Yes	Yes	01-Male	05-White	02-Non-Hispanic	Outside Boston	Single	0-No	0-No	1-Yes	Y	N/A	Y
BMC1558	1983	Yes	Outside	ED	0-No	33	26-35	Positive	Yes	Yes	01-Male	05-White	02-Non-Hispanic	Outside Boston	Single	0-No	0-No	0-No	N	Incarcerated	N
BMC1560	1982	Yes	Outside	ED	1-Yes	34	26-35	Positive	Yes	Yes	02-Female	05-White	02-Non-Hispanic	Outside Boston	Single	0-No	0-No	1-Yes	Y	In Progress	N
BMC1561	1960	Yes	Inside	ED	1-Yes	57	56-65	Positive	Yes	Yes	01-Male	03-Black or African American	01-Hispanic	Inside Boston	Single	0-No	0-No	1-Yes	Y	No contact information	N
BMC1563	1971	No	Outside	ED	1-Yes	46	46-55	Positive	Yes	Yes	01-Male	05-White	01-Hispanic	Inside Boston	Legally Separated	0-No	0-No	1-Yes	N	Receiving HCV care elsewhere	N
BMC1565	1990	Yes	Outside	Inpatient	1-Yes	27	26-35	Positive	Yes	Yes	02-Female	05-White	02-Non-Hispanic	Outside Boston	Single	0-No	0-No	1-Yes	Y	N/A	Y
BMC1564	1977	No	Outside	ED	1-Yes	39	36-45	Positive	Yes	Yes	02-Female	05-White	02-Non-Hispanic	Inside Boston	Single	0-No	0-No	1-Yes	Y	N/A	Y
BMC1570	1997	Yes	Outside	ED	0-No	20	18-25	Positive	Yes	Yes	01-Male	02-Asian	02-Non-Hispanic	Outside Boston	Single	0-No	0-No	0-No	Y	N/A	Y
BMC1571	1964	No	Inside	ED	1-Yes	52	46-55	Positive	Yes	Yes	01-Male	77-Declined to answer	01-Hispanic	Inside Boston	Married	0-No	0-No	1-Yes	N	Receiving HCV care elsewhere	N
BMC1575	1980	No	Outside	ED	1-Yes	37	36-45	Positive	Yes	Yes	01-Male	05-White	01-Hispanic	Inside Boston	Single	0-No	0-No	1-Yes	Y	No contact information	N
BMC1574	1964	No	Inside	ED	1-Yes	53	46-55	Positive	Yes	Yes	01-Male	03-Black or African American	02-Non-Hispanic	Outside Boston	Single	0-No	0-No	1-Yes	Y	N/A	Y
BMC1578	1971	Yes	Outside	ED	1-Yes	45	36-45	Positive	Yes	Yes	01-Male	05-White	02-Non-Hispanic	Inside Boston	Single	0-No	0-No	1-Yes	Y	Unreachable - Lost to follow-up	N
BMC1577	1960	Yes	Inside	ED	1-Yes	56	56-65	Positive	Yes	Yes	01-Male	03-Black or African American	02-Non-Hispanic	Inside Boston	Single	0-No	0-No	1-Yes	N	Receiving HCV care elsewhere	N
BMC1581	1963	Yes	Inside	ED	1-Yes	54	46-55	Positive	Yes	Yes	01-Male	03-Black or African American	02-Non-Hispanic	Inside Boston	Single	0-No	0-No	1-Yes	N	Receiving HCV care elsewhere	N
BMC1584	1991	No	Outside	Inpatient	1-Yes	26	26-35	Positive	Yes	Yes	02-Female	05-White	02-Non-Hispanic	Inside Boston	Single	0-No	0-No	1-Yes	N	Receiving HCV care elsewhere	N
BMC1582	1957	No	Inside	Inpatient	0-No	59	56-65	Positive	Yes	Yes	01-Male	03-Black or African American	02-Non-Hispanic	Inside Boston	Single	0-No	0-No	0-No	Y	Unreachable - Lost to follow-up	N
BMC1586	1960	No	Inside	ED	1-Yes	57	56-65	Positive	Yes	Yes	01-Male	77-Declined to answer	02-Non-Hispanic	Outside Boston	Single	0-No	1-Yes	1-Yes	Y	Unreachable - Lost to follow-up	N
BMC1587	1955	No	Inside	Inpatient	1-Yes	61	56-65	Positive	Yes	Yes	01-Male	03-Black or African American	02-Non-Hispanic	Outside Boston	Single	0-No	0-No	0-No	N	Incarcerated	N
BMC1591	1969	No	Outside	ED	0-No	47	46-55	Positive	Yes	Yes	02-Female	03-Black or African American	01-Hispanic	Inside Boston	Single	0-No	0-No	1-Yes	Y	N/A	Y
BMC1592	1983	No	Outside	Inpatient	1-Yes	34	26-35	Positive	Yes	Yes	02-Female	77-Declined to answer	01-Hispanic	Inside Boston	Single	0-No	0-No	1-Yes	Y	In Progress	N
BMC1593	1973	No	Outside	Inpatient	1-Yes	44	36-45	Positive	Yes	Yes	02-Female	05-White	01-Hispanic	Outside Boston	Single	0-No	1-Yes	1-Yes	N	Receiving HCV care elsewhere	N
BMC1606	1984	Yes	Outside	GIM	1-Yes	33	26-35	Positive	Yes	Yes	01-Male	05-White	02-Non-Hispanic	Inside Boston	Single	0-No	0-No	1-Yes	Y	In Progress	N
BMC1605	1985	Yes	Outside	GIM	1-Yes	31	26-35	Positive	Yes	Yes	01-Male	05-White	02-Non-Hispanic	Inside Boston	Single	0-No	0-No	1-Yes	N	Receiving HCV care elsewhere	N
BMC1603	1989	Yes	Outside	ED	1-Yes	27	26-35	Positive	Yes	Yes	02-Female	05-White	02-Non-Hispanic	Inside Boston	Single	0-No	0-No	1-Yes	Y	No contact information	N
BMC1596	1976	No	Outside	CID	0-No	41	36-45	Positive	Yes	Yes	02-Female	05-White	02-Non-Hispanic	Inside Boston	Single	0-No	0-No	1-Yes	Y	In Progress	N
BMC1604	1958	No	Inside	CID	1-Yes	59	56-65	Positive	Yes	Yes	01-Male	05-White	02-Non-Hispanic	Outside Boston	Single	0-No	1-Yes	1-Yes	Y	N/A	Y
BMC1602	1987	Yes	Outside	ED	1-Yes	29	26-35	Positive	Yes	Yes	02-Female	77-Declined to answer	01-Hispanic	Outside Boston	Single	0-No	0-No	1-Yes	Y	N/A	Y
BMC1598	1951	No	Inside	Fam Med	0-No	65	56-65	Positive	Yes	Yes	02-Female	77-Declined to answer	02-Non-Hispanic	Outside Boston	Legally Separated	0-No	0-No	1-Yes	Y	In Progress	N
BMC1613	1996	No	Outside	GIM	1-Yes	21	18-25	Positive	Yes	Yes	02-Female	05-White	02-Non-Hispanic	Outside Boston	Single	0-No	0-No	1-Yes	Y	N/A	Y
BMC1616	1955	Yes	Inside	GIM	0-No	62	56-65	Positive	Yes	Yes	01-Male	05-White	02-Non-Hispanic	Outside Boston	Single	0-No	0-No	0-No	Y	N/A	Y
BMC1612	1958	No	Inside	ED	1-Yes	58	56-65	Positive	Yes	Yes	01-Male	03-Black or African American	02-Non-Hispanic	Inside Boston	Single	0-No	0-No	1-Yes	Y	Unreachable - Lost to follow-up	N
BMC1614	1966	No	Outside	GIM	1-Yes	51	46-55	Positive	Yes	Yes	01-Male	03-Black or African American	02-Non-Hispanic	Inside Boston	Single	0-No	0-No	0-No	Y	Unreachable - Lost to follow-up	N
BMC1621	1961	Yes	Inside	Fam Med	0-No	56	56-65	Positive	Yes	Yes	01-Male	05-White	02-Non-Hispanic	Outside Boston	Single	0-No	0-No	0-No	Y	N/A	Y
BMC1619	1959	Yes	Inside	ED	1-Yes	57	56-65	Positive	Yes	Yes	01-Male	03-Black or African American	02-Non-Hispanic	Inside Boston	Single	0-No	0-No	1-Yes	Y	Refused to be linked to care	N
BMC1626	1977	Yes	Outside	ED	0-No	40	36-45	Positive	Yes	Yes	01-Male	05-White	02-Non-Hispanic	Inside Boston	Legally Separated	0-No	0-No	0-No	Y	Unreachable - Lost to follow-up	N
BMC1625	1981	No	Outside	GIM	1-Yes	36	36-45	Positive	Yes	Yes	02-Female	05-White	02-Non-Hispanic	Outside Boston	Divorced	0-No	0-No	0-No	Y	N/A	Y
BMC1628	1957	No	Inside	Inpatient	0-No	60	56-65	Positive	Yes	Yes	01-Male	03-Black or African American	02-Non-Hispanic	Inside Boston	Single	0-No	0-No	1-Yes	N	Terminally Ill or Deceased	N
BMC1637	1980	Yes	Outside	ED	1-Yes	36	36-45	Positive	Yes	Yes	01-Male	05-White	02-Non-Hispanic	Outside Boston	Single	0-No	0-No	0-No	N	Receiving HCV care elsewhere	N
BMC1639	1974	Yes	Outside	ED	1-Yes	43	36-45	Positive	Yes	Yes	01-Male	05-White	02-Non-Hispanic	Inside Boston	Single	0-No	0-No	1-Yes	Y	No contact information	N
BMC1634	1949	No	Inside	GIM	0-No	68	66-75	Positive	Yes	Yes	01-Male	03-Black or African American	02-Non-Hispanic	Inside Boston	Single	0-No	0-No	0-No	Y	N/A	Y
BMC1636	1986	Yes	Outside	ED	1-Yes	31	26-35	Positive	Yes	Yes	02-Female	05-White	02-Non-Hispanic	Inside Boston	Single	0-No	0-No	1-Yes	Y	Unreachable - Lost to follow-up	N
BMC1638	1975	No	Outside	ED	1-Yes	42	36-45	Positive	Yes	Yes	01-Male	05-White	02-Non-Hispanic	Inside Boston	Single	0-No	0-No	1-Yes	Y	N/A	Y
BMC1640	1949	No	Inside	ED	0-No	68	66-75	Positive	Yes	Yes	01-Male	03-Black or African American	02-Non-Hispanic	Inside Boston	Legally Separated	0-No	0-No	1-Yes	N	Receiving HCV care elsewhere	N
BMC1642	1986	Yes	Outside	ED	1-Yes	30	26-35	Positive	Yes	Yes	01-Male	05-White	02-Non-Hispanic	Inside Boston	Single	0-No	0-No	1-Yes	Y	Unreachable - Lost to follow-up	N
BMC1644	1952	No	Inside	Inpatient	1-Yes	65	56-65	Positive	Yes	Yes	01-Male	05-White	02-Non-Hispanic	Inside Boston	Divorced	0-No	0-No	1-Yes	Y	N/A	Y
BMC1643	1974	No	Outside	ED	1-Yes	42	36-45	Positive	Yes	Yes	02-Female	05-White	02-Non-Hispanic	Outside Boston	Divorced	0-No	0-No	0-No	N	Receiving HCV care elsewhere	N
BMC1649	1990	Yes	Outside	GIM	1-Yes	26	26-35	Positive	Yes	Yes	01-Male	77-Declined to answer	02-Non-Hispanic	Inside Boston	Single	0-No	0-No	0-No	Y	Unreachable - Lost to follow-up	N
BMC1883	1984	Yes	Outside	Inpatient	0-No	33	26-35	Positive	Yes	Yes	02-Female	05-White	02-Non-Hispanic	Outside Boston	Legally Separated	0-No	0-No	1-Yes	N	Receiving HCV care elsewhere	N
BMC1648	1983	Yes	Outside	Inpatient	1-Yes	34	26-35	Positive	Yes	Yes	01-Male	77-Declined to answer	01-Hispanic	Inside Boston	Single	0-No	0-No	1-Yes	Y	Unreachable - Lost to follow-up	N
BMC1645	1951	No	Inside	GIM	0-No	66	66-75	Positive	Yes	Yes	02-Female	03-Black or African American	02-Non-Hispanic	Inside Boston	Single	0-No	0-No	0-No	Y	N/A	Y
BMC1653	1981	Yes	Outside	GIM	1-Yes	36	36-45	Positive	Yes	Yes	02-Female	05-White	02-Non-Hispanic	Inside Boston	Single	0-No	0-No	1-Yes	Y	N/A	Y
BMC1657	1969	No	Outside	ED	1-Yes	47	46-55	Positive	Yes	Yes	01-Male	05-White	01-Hispanic	Inside Boston	Single	0-No	0-No	1-Yes	Y	N/A	Y
BMC1663	1975	Yes	Outside	Inpatient	1-Yes	41	36-45	Positive	Yes	Yes	01-Male	77-Declined to answer	02-Non-Hispanic	Outside Boston	Divorced	0-No	0-No	1-Yes	N	Terminally Ill or Deceased	N
BMC1665	1981	No	Outside	ED	1-Yes	36	36-45	Positive	Yes	Yes	02-Female	05-White	02-Non-Hispanic	Inside Boston	Single	0-No	0-No	0-No	Y	Refused to be linked to care	N
BMC1666	1960	Yes	Inside	ED	1-Yes	57	56-65	Positive	Yes	Yes	01-Male	05-White	02-Non-Hispanic	Outside Boston	Divorced	0-No	0-No	1-Yes	Y	Refused to be linked to care	N
BMC1662	1958	Yes	Inside	GIM	1-Yes	59	56-65	Positive	Yes	Yes	01-Male	05-White	02-Non-Hispanic	Outside Boston	Single	0-No	0-No	0-No	Y	Refused to be linked to care	N
BMC1668	1981	No	Outside	ED	1-Yes	36	36-45	Positive	Yes	Yes	02-Female	05-White	02-Non-Hispanic	Inside Boston	Single	0-No	0-No	0-No	Y	Unreachable - Lost to follow-up	N
BMC1672	1972	Yes	Outside	ED	0-No	45	36-45	Positive	Yes	Yes	02-Female	05-White	02-Non-Hispanic	Outside Boston	Single	0-No	0-No	0-No	Y	Unreachable - Lost to follow-up	N
BMC1680	1982	Yes	Outside	Inpatient	1-Yes	35	26-35	Positive	Yes	Yes	02-Female	05-White	02-Non-Hispanic	Inside Boston	Widowed	0-No	0-No	1-Yes	Y	Unreachable - Lost to follow-up	N
BMC1675	1991	Yes	Outside	ED	1-Yes	26	26-35	Positive	Yes	Yes	01-Male	77-Declined to answer	01-Hispanic	Inside Boston	Single	0-No	0-No	1-Yes	Y	No contact information	N
BMC1677	1980	No	Outside	GIM	1-Yes	36	36-45	Positive	Yes	Yes	01-Male	77-Declined to answer	01-Hispanic	Outside Boston	Single	0-No	0-No	0-No	Y	Unreachable - Lost to follow-up	N
BMC1678	1952	No	Inside	CID	0-No	65	56-65	Positive	Yes	Yes	02-Female	03-Black or African American	02-Non-Hispanic	Outside Boston	Single	0-No	0-No	0-No	Y	N/A	Y
BMC1685	1977	Yes	Outside	GIM	0-No	39	36-45	Positive	Yes	Yes	01-Male	77-Declined to answer	01-Hispanic	Inside Boston	Single	0-No	0-No	1-Yes	Y	No contact information	N
BMC1693	1988	Yes	Outside	Inpatient	1-Yes	29	26-35	Positive	Yes	Yes	02-Female	05-White	02-Non-Hispanic	Outside Boston	Single	0-No	0-No	1-Yes	Y	In Progress	N
BMC1686	1957	Yes	Inside	GIM	1-Yes	59	56-65	Positive	Yes	Yes	01-Male	05-White	02-Non-Hispanic	Inside Boston	Single	0-No	0-No	0-No	Y	N/A	Y
BMC1687	1979	Yes	Outside	ED	1-Yes	38	36-45	Positive	Yes	Yes	01-Male	03-Black or African American	02-Non-Hispanic	Inside Boston	Single	0-No	0-No	1-Yes	Y	No contact information	N
BMC1684	1960	No	Inside	ED	0-No	57	56-65	Positive	Yes	Yes	01-Male	03-Black or African American	02-Non-Hispanic	Inside Boston	Widowed	0-No	0-No	1-Yes	N	Receiving HCV care elsewhere	N
BMC1688	1989	No	Outside	ED	1-Yes	28	26-35	Positive	Yes	Yes	01-Male	05-White	02-Non-Hispanic	Outside Boston	Single	0-No	0-No	1-Yes	Y	Unreachable - Lost to follow-up	N
BMC1690	1958	Yes	Inside	ED	1-Yes	58	56-65	Positive	Yes	Yes	01-Male	05-White	02-Non-Hispanic	Outside Boston	Divorced	0-No	0-No	0-No	N	Terminally Ill or Deceased	N
BMC1696	1958	No	Inside	ED	0-No	59	56-65	Positive	Yes	Yes	01-Male	03-Black or African American	02-Non-Hispanic	Outside Boston	Single	0-No	0-No	1-Yes	Y	In Progress	N
BMC1698	1954	Yes	Inside	GIM	1-Yes	62	56-65	Positive	Yes	Yes	01-Male	03-Black or African American	02-Non-Hispanic	Inside Boston	Divorced	1-Yes	0-No	1-Yes	Y	N/A	Y
BMC1701	1977	Yes	Outside	Inpatient	1-Yes	39	36-45	Positive	Yes	Yes	01-Male	77-Declined to answer	01-Hispanic	Inside Boston	Single	0-No	0-No	1-Yes	Y	Refused to be linked to care	N
BMC1700	1985	No	Outside	GIM	1-Yes	31	26-35	Positive	Yes	Yes	01-Male	05-White	02-Non-Hispanic	Inside Boston	Single	0-No	0-No	1-Yes	Y	N/A	Y
BMC1704	1986	Yes	Outside	GIM	1-Yes	31	26-35	Positive	Yes	Yes	01-Male	05-White	02-Non-Hispanic	Outside Boston	Single	0-No	0-No	1-Yes	Y	In Progress	N
BMC1705	1970	Yes	Outside	GIM	1-Yes	47	46-55	Positive	Yes	Yes	01-Male	05-White	02-Non-Hispanic	Outside Boston	Single	0-No	0-No	0-No	Y	N/A	Y
BMC1708	1957	No	Inside	ED	1-Yes	60	56-65	Positive	Yes	Yes	02-Female	03-Black or African American	02-Non-Hispanic	Inside Boston	Legally Separated	0-No	0-No	0-No	N	Terminally Ill or Deceased	N
BMC1712	1991	Yes	Outside	ED	0-No	26	26-35	Positive	Yes	Yes	02-Female	05-White	02-Non-Hispanic	Inside Boston	Single	0-No	0-No	1-Yes	Y	Unreachable - Lost to follow-up	N
BMC1718	1974	Yes	Outside	GIM	1-Yes	42	36-45	Positive	Yes	Yes	01-Male	03-Black or African American	02-Non-Hispanic	Inside Boston	Single	0-No	0-No	0-No	Y	N/A	Y
BMC1720	1979	No	Outside	Inpatient	1-Yes	38	36-45	Positive	Yes	Yes	02-Female	03-Black or African American	02-Non-Hispanic	Outside Boston	Single	1-Yes	0-No	1-Yes	Y	Refused to be linked to care	N
BMC1717	1947	Yes	Inside	GIM	0-No	70	66-75	Positive	Yes	Yes	01-Male	03-Black or African American	02-Non-Hispanic	Inside Boston	Married	0-No	0-No	0-No	Y	N/A	Y
BMC1762	1988	Yes	Outside	ED	1-Yes	28	26-35	Positive	Yes	Yes	01-Male	05-White	02-Non-Hispanic	Inside Boston	Single	0-No	0-No	1-Yes	Y	N/A	Y
BMC1763	1990	Yes	Outside	ED	1-Yes	26	26-35	Positive	Yes	Yes	01-Male	05-White	02-Non-Hispanic	Outside Boston	Single	0-No	0-No	1-Yes	Y	Unreachable - Lost to follow-up	N
BMC1723	1987	No	Outside	ED	1-Yes	29	26-35	Positive	Yes	Yes	02-Female	05-White	02-Non-Hispanic	Inside Boston	Single	0-No	0-No	0-No	Y	Unreachable - Lost to follow-up	N
BMC1722	1971	No	Outside	ED	1-Yes	46	46-55	Positive	Yes	Yes	01-Male	77-Declined to answer	01-Hispanic	Inside Boston	Legally Separated	0-No	0-No	1-Yes	Y	N/A	Y
BMC1761	1957	No	Inside	ED	1-Yes	59	56-65	Positive	Yes	Yes	01-Male	03-Black or African American	02-Non-Hispanic	Inside Boston	Legally Separated	1-Yes	0-No	1-Yes	Y	N/A	Y
BMC1729	1949	Yes	Inside	Inpatient	0-No	68	66-75	Positive	Yes	Yes	01-Male	03-Black or African American	02-Non-Hispanic	Inside Boston	Single	0-No	0-No	1-Yes	Y	Refused to be linked to care	N
BMC1730	1950	Yes	Inside	GIM	0-No	67	66-75	Positive	Yes	Yes	01-Male	03-Black or African American	01-Hispanic	Outside Boston	Single	0-No	0-No	1-Yes	Y	N/A	Y
BMC1735	1979	No	Outside	GIM	1-Yes	38	36-45	Positive	Yes	Yes	01-Male	05-White	02-Non-Hispanic	Inside Boston	Single	0-No	0-No	1-Yes	Y	N/A	Y
BMC1731	1952	No	Inside	ED	1-Yes	65	56-65	Positive	Yes	Yes	01-Male	03-Black or African American	02-Non-Hispanic	Inside Boston	Legally Separated	0-No	0-No	1-Yes	Y	N/A	Y
BMC1737	1952	Yes	Inside	CID	1-Yes	65	56-65	Positive	Yes	Yes	01-Male	05-White	02-Non-Hispanic	Inside Boston	Single	0-No	1-Yes	0-No	Y	N/A	Y
BMC1742	1988	No	Outside	ED	1-Yes	28	26-35	Positive	Yes	Yes	02-Female	05-White	02-Non-Hispanic	Outside Boston	Single	0-No	0-No	1-Yes	Y	Unreachable - Lost to follow-up	N
BMC1741	1977	No	Outside	ED	1-Yes	40	36-45	Positive	Yes	Yes	01-Male	03-Black or African American	02-Non-Hispanic	Inside Boston	Divorced	0-No	0-No	1-Yes	Y	Unreachable - Lost to follow-up	N
BMC1744	1948	No	Inside	ED	1-Yes	68	66-75	Positive	Yes	Yes	01-Male	03-Black or African American	02-Non-Hispanic	Inside Boston	Single	0-No	0-No	1-Yes	Y	No contact information	N
BMC1748	1959	No	Inside	ED	1-Yes	57	56-65	Positive	Yes	Yes	01-Male	05-White	02-Non-Hispanic	Outside Boston	Single	1-Yes	0-No	0-No	Y	N/A	Y
BMC1745	1956	Yes	Inside	Fam Med	1-Yes	61	56-65	Positive	Yes	Yes	01-Male	03-Black or African American	02-Non-Hispanic	Inside Boston	Divorced	0-No	0-No	0-No	Y	N/A	Y
BMC1757	1976	Yes	Outside	ED	0-No	40	36-45	Positive	Yes	Yes	01-Male	05-White	02-Non-Hispanic	Inside Boston	Single	0-No	0-No	1-Yes	Y	No contact information	N
BMC1752	1983	Yes	Outside	GIM	1-Yes	33	26-35	Positive	Yes	Yes	01-Male	05-White	02-Non-Hispanic	Inside Boston	Single	0-No	0-No	0-No	Y	N/A	Y
BMC1758	1989	Yes	Outside	Inpatient	1-Yes	27	26-35	Positive	Yes	Yes	01-Male	05-White	01-Hispanic	Outside Boston	Single	0-No	0-No	1-Yes	Y	Unreachable - Lost to follow-up	N
BMC1756	1980	Yes	Outside	GIM	1-Yes	37	36-45	Positive	Yes	Yes	01-Male	05-White	02-Non-Hispanic	Inside Boston	Single	0-No	0-No	1-Yes	N	Receiving HCV care elsewhere	N
BMC1759	1978	Yes	Outside	GIM	1-Yes	39	36-45	Positive	Yes	Yes	01-Male	05-White	02-Non-Hispanic	Outside Boston	Single	0-No	0-No	0-No	Y	Unreachable - Lost to follow-up	N
BMC1760	1973	Yes	Outside	ED	1-Yes	43	36-45	Positive	Yes	Yes	01-Male	05-White	02-Non-Hispanic	Inside Boston	Single	0-No	0-No	1-Yes	Y	No contact information	N
BMC1755	1961	No	Inside	ED	1-Yes	55	46-55	Positive	Yes	Yes	01-Male	03-Black or African American	02-Non-Hispanic	Inside Boston	Single	0-No	1-Yes	1-Yes	N	Incarcerated	N
BMC1750	1956	Yes	Inside	CID	1-Yes	61	56-65	Positive	Yes	Yes	01-Male	05-White	02-Non-Hispanic	Outside Boston	Married	0-No	0-No	1-Yes	Y	N/A	Y
BMC1769	1969	No	Outside	Inpatient	1-Yes	47	46-55	Positive	Yes	Yes	01-Male	77-Declined to answer	01-Hispanic	Inside Boston	Single	0-No	1-Yes	1-Yes	N	Receiving HCV care elsewhere	N
BMC1765	1961	No	Inside	ED	1-Yes	56	56-65	Positive	Yes	Yes	01-Male	05-White	02-Non-Hispanic	Inside Boston	Single	0-No	0-No	1-Yes	Y	N/A	Y
BMC1774	1988	Yes	Outside	ED	0-No	28	26-35	Positive	Yes	Yes	02-Female	77-Declined to answer	02-Non-Hispanic	Outside Boston	Single	0-No	0-No	1-Yes	Y	Unreachable - Lost to follow-up	N
BMC1771	1993	Yes	Outside	ED	1-Yes	23	18-25	Positive	Yes	Yes	02-Female	05-White	02-Non-Hispanic	Inside Boston	Single	0-No	0-No	1-Yes	Y	No contact information	N
BMC1776	1982	Yes	Outside	ED	1-Yes	34	26-35	Positive	Yes	Yes	01-Male	05-White	02-Non-Hispanic	Inside Boston	Single	0-No	0-No	1-Yes	Y	N/A	Y
BMC1772	1985	Yes	Outside	GIM	1-Yes	32	26-35	Positive	Yes	Yes	01-Male	01-American Indian or Alaska Native	02-Non-Hispanic	Outside Boston	Single	0-No	0-No	1-Yes	Y	N/A	Y
BMC1777	1948	No	Inside	Inpatient	1-Yes	68	66-75	Positive	Yes	Yes	01-Male	03-Black or African American	02-Non-Hispanic	Inside Boston	Single	0-No	0-No	0-No	Y	N/A	Y
BMC1778	1995	Yes	Outside	ED	1-Yes	21	18-25	Positive	Yes	Yes	02-Female	05-White	02-Non-Hispanic	Inside Boston	Single	0-No	0-No	1-Yes	Y	Unreachable - Lost to follow-up	N
BMC1779	1961	No	Inside	ED	1-Yes	56	56-65	Positive	Yes	Yes	01-Male	05-White	01-Hispanic	Inside Boston	Married	0-No	1-Yes	1-Yes	Y	N/A	Y
BMC1783	1985	No	Outside	ED	1-Yes	32	26-35	Positive	Yes	Yes	01-Male	05-White	02-Non-Hispanic	Inside Boston	Single	0-No	0-No	1-Yes	Y	No contact information	N
BMC1785	1987	Yes	Outside	ED	1-Yes	29	26-35	Positive	Yes	Yes	01-Male	05-White	02-Non-Hispanic	Inside Boston	Single	0-No	0-No	0-No	Y	Unreachable - Lost to follow-up	N
BMC1789	1981	Yes	Outside	ED	1-Yes	36	36-45	Positive	Yes	Yes	01-Male	05-White	02-Non-Hispanic	Outside Boston	Single	0-No	0-No	0-No	N	Receiving HCV care elsewhere	N
BMC1788	1983	No	Outside	ED	1-Yes	34	26-35	Positive	Yes	Yes	02-Female	05-White	02-Non-Hispanic	Inside Boston	Single	0-No	0-No	1-Yes	Y	Refused to be linked to care	N
BMC1790	1959	Yes	Inside	ED	1-Yes	57	56-65	Positive	Yes	Yes	02-Female	05-White	02-Non-Hispanic	Inside Boston	Married	0-No	0-No	0-No	Y	Unreachable - Lost to follow-up	N
BMC1786	1962	No	Inside	GIM	0-No	55	46-55	Positive	Yes	Yes	01-Male	03-Black or African American	02-Non-Hispanic	Inside Boston	Single	0-No	0-No	0-No	Y	N/A	Y
BMC1794	1970	Yes	Outside	ED	1-Yes	47	46-55	Positive	Yes	Yes	02-Female	05-White	02-Non-Hispanic	Inside Boston	Single	1-Yes	1-Yes	1-Yes	Y	N/A	Y
BMC1791	1954	No	Inside	ED	1-Yes	62	56-65	Positive	Yes	Yes	01-Male	05-White	02-Non-Hispanic	Outside Boston	Divorced	0-No	0-No	0-No	N	Terminally Ill or Deceased	N
BMC1795	1997	Yes	Outside	CID	1-Yes	19	18-25	Positive	Yes	Yes	01-Male	05-White	02-Non-Hispanic	Inside Boston	Single	0-No	0-No	0-No	Y	N/A	Y
BMC1797	1991	Yes	Outside	CID	1-Yes	26	26-35	Positive	Yes	Yes	02-Female	05-White	02-Non-Hispanic	Outside Boston	Single	0-No	0-No	0-No	Y	N/A	Y
BMC1800	1959	No	Inside	ED	1-Yes	58	56-65	Positive	Yes	Yes	02-Female	05-White	02-Non-Hispanic	Inside Boston	Single	0-No	0-No	1-Yes	N	Receiving HCV care elsewhere	N
BMC1798	1966	No	Outside	CID	1-Yes	51	46-55	Positive	Yes	Yes	01-Male	05-White	02-Non-Hispanic	Outside Boston	Single	1-Yes	1-Yes	1-Yes	Y	Doctor waiting to stabilize other issues	Y
BMC1803	1983	Yes	Outside	ED	1-Yes	34	26-35	Positive	Yes	Yes	01-Male	03-Black or African American	02-Non-Hispanic	Outside Boston	Single	0-No	0-No	1-Yes	N	Incarcerated	N
BMC1802	1965	No	Inside	Fam Med	1-Yes	52	46-55	Positive	Yes	Yes	01-Male	05-White	02-Non-Hispanic	Outside Boston	Married	0-No	0-No	0-No	N	Receiving HCV care elsewhere	N
BMC1807	1981	No	Outside	GIM	1-Yes	36	36-45	Positive	Yes	Yes	01-Male	05-White	02-Non-Hispanic	Inside Boston	Single	0-No	0-No	0-No	Y	N/A	Y
BMC1809	1951	Yes	Inside	GIM	1-Yes	66	66-75	Positive	Yes	Yes	01-Male	03-Black or African American	02-Non-Hispanic	Outside Boston	Married	1-Yes	0-No	0-No	Y	N/A	Y
BMC1814	1991	No	Outside	ED	1-Yes	26	26-35	Positive	Yes	Yes	01-Male	05-White	02-Non-Hispanic	Inside Boston	Single	0-No	0-No	0-No	N	Incarcerated	N
BMC1810	1986	Yes	Outside	Inpatient	1-Yes	31	26-35	Positive	Yes	Yes	02-Female	05-White	02-Non-Hispanic	Outside Boston	Single	0-No	0-No	0-No	Y	In Progress	N
BMC1811	1964	Yes	Inside	ED	1-Yes	52	46-55	Positive	Yes	Yes	02-Female	05-White	02-Non-Hispanic	Outside Boston	Married	0-No	0-No	0-No	N	Receiving HCV care elsewhere	N
BMC1813	1960	No	Inside	Inpatient	1-Yes	57	56-65	Positive	Yes	Yes	01-Male	03-Black or African American	02-Non-Hispanic	Inside Boston	Single	0-No	0-No	1-Yes	N	Terminally Ill or Deceased	N
BMC1819	1985	No	Outside	ED	1-Yes	32	26-35	Positive	Yes	Yes	01-Male	05-White	02-Non-Hispanic	Inside Boston	Single	0-No	0-No	1-Yes	Y	Unreachable - Lost to follow-up	N
BMC1818	1972	No	Outside	ED	1-Yes	45	36-45	Positive	Yes	Yes	02-Female	05-White	02-Non-Hispanic	Inside Boston	Single	0-No	0-No	1-Yes	N	Receiving HCV care elsewhere	N
BMC1820	1962	Yes	Inside	ED	1-Yes	54	46-55	Positive	Yes	Yes	01-Male	03-Black or African American	02-Non-Hispanic	Inside Boston	Single	0-No	0-No	1-Yes	N	Receiving HCV care elsewhere	N
BMC1828	1956	No	Inside	ED	0-No	61	56-65	Positive	Yes	Yes	01-Male	05-White	02-Non-Hispanic	Inside Boston	Divorced	0-No	0-No	1-Yes	Y	N/A	Y
BMC1827	1951	No	Inside	ED	1-Yes	66	66-75	Positive	Yes	Yes	01-Male	03-Black or African American	02-Non-Hispanic	Inside Boston	Single	0-No	0-No	1-Yes	Y	N/A	Y
BMC1830	1955	No	Inside	GIM	1-Yes	62	56-65	Positive	Yes	Yes	01-Male	03-Black or African American	02-Non-Hispanic	Outside Boston	Married	0-No	0-No	0-No	N	Receiving HCV care elsewhere	N
BMC1824	1976	Yes	Outside	GIM	1-Yes	41	36-45	Positive	Yes	Yes	02-Female	05-White	02-Non-Hispanic	Inside Boston	Single	0-No	0-No	1-Yes	Y	N/A	Y
BMC1826	1957	Yes	Inside	ED	0-No	59	56-65	Positive	Yes	Yes	02-Female	03-Black or African American	02-Non-Hispanic	Inside Boston	Single	0-No	0-No	0-No	N	Terminally Ill or Deceased	N
BMC1838	1970	Yes	Outside	ED	1-Yes	47	46-55	Positive	Yes	Yes	01-Male	03-Black or African American	02-Non-Hispanic	Inside Boston	Single	1-Yes	0-No	1-Yes	Y	Unreachable - Lost to follow-up	N
BMC1836	1977	No	Outside	ED	1-Yes	40	36-45	Positive	Yes	Yes	02-Female	05-White	02-Non-Hispanic	Inside Boston	Single	0-No	0-No	1-Yes	Y	Unreachable - Lost to follow-up	Y
BMC1833	1968	No	Outside	Inpatient	1-Yes	49	46-55	Positive	Yes	Yes	02-Female	05-White	02-Non-Hispanic	Inside Boston	Married	0-No	0-No	1-Yes	Y	No contact information	N
BMC1834	1968	No	Outside	GIM	1-Yes	49	46-55	Positive	Yes	Yes	02-Female	03-Black or African American	02-Non-Hispanic	Inside Boston	Single	0-No	1-Yes	1-Yes	Y	N/A	Y
BMC1840	1956	Yes	Inside	ED	0-No	60	56-65	Positive	Yes	Yes	02-Female	77-Declined to answer	01-Hispanic	Outside Boston	Single	0-No	0-No	0-No	Y	Unreachable - Lost to follow-up	N
BMC1841	1971	No	Outside	ED	1-Yes	46	46-55	Positive	Yes	Yes	01-Male	03-Black or African American	02-Non-Hispanic	Inside Boston	Legally Separated	0-No	0-No	1-Yes	N	Receiving HCV care elsewhere	N
BMC1846	1991	Yes	Outside	ED	1-Yes	26	26-35	Positive	Yes	Yes	01-Male	03-Black or African American	02-Non-Hispanic	Inside Boston	Single	0-No	0-No	1-Yes	N	Receiving HCV care elsewhere	N
BMC1854	1966	No	Outside	ED	0-No	50	46-55	Positive	Yes	Yes	02-Female	03-Black or African American	02-Non-Hispanic	Outside Boston	Single	0-No	0-No	1-Yes	Y	N/A	Y
BMC1856	1949	No	Inside	Inpatient	0-No	68	66-75	Positive	Yes	Yes	02-Female	03-Black or African American	02-Non-Hispanic	Outside Boston	Widowed	0-No	0-No	0-No	Y	N/A	Y
BMC1860	1986	Yes	Outside	ED	1-Yes	30	26-35	Positive	Yes	Yes	01-Male	03-Black or African American	02-Non-Hispanic	Outside Boston	Single	0-No	0-No	0-No	Y	Unreachable - Lost to follow-up	N
BMC1862	1964	Yes	Inside	ED	0-No	53	46-55	Positive	Yes	Yes	01-Male	05-White	02-Non-Hispanic	Outside Boston	Single	0-No	0-No	0-No	Y	Unreachable - Lost to follow-up	N
BMC1865	1968	Yes	Outside	ED	0-No	49	46-55	Positive	Yes	Yes	02-Female	05-White	02-Non-Hispanic	Outside Boston	Single	0-No	0-No	0-No	Y	Refused to be linked to care	N
BMC1866	1976	Yes	Outside	Inpatient	1-Yes	40	36-45	Positive	Yes	Yes	01-Male	05-White	02-Non-Hispanic	Outside Boston	Single	0-No	0-No	0-No	Y	Receiving HCV care elsewhere	Y
BMC1870	1960	Yes	Inside	ED	0-No	56	56-65	Positive	Yes	Yes	02-Female	03-Black or African American	02-Non-Hispanic	Inside Boston	Single	0-No	0-No	0-No	Y	N/A	Y
BMC1871	1950	No	Inside	Inpatient	0-No	67	66-75	Positive	Yes	Yes	02-Female	77-Declined to answer	01-Hispanic	Inside Boston	Single	1-Yes	0-No	0-No	Y	N/A	Y
BMC1875	1961	No	Inside	ED	1-Yes	55	46-55	Positive	Yes	Yes	02-Female	05-White	02-Non-Hispanic	Inside Boston	Widowed	0-No	0-No	1-Yes	N	Receiving HCV care elsewhere	N
BMC1874	1960	No	Inside	GIM	1-Yes	56	56-65	Positive	Yes	Yes	02-Female	03-Black or African American	02-Non-Hispanic	Inside Boston	Widowed	0-No	0-No	0-No	Y	In Progress	N
BMC1878	1981	No	Outside	GIM	1-Yes	35	26-35	Positive	Yes	Yes	01-Male	05-White	02-Non-Hispanic	Outside Boston	Married	0-No	0-No	0-No	Y	Receiving HCV care elsewhere	Y
BMC1886	1971	Yes	Outside	ED	1-Yes	46	46-55	Positive	Yes	Yes	02-Female	05-White	02-Non-Hispanic	Outside Boston	Single	0-No	0-No	1-Yes	Y	No contact information	N
BMC1885	1984	No	Outside	CID	1-Yes	33	26-35	Positive	Yes	Yes	01-Male	03-Black or African American	02-Non-Hispanic	Inside Boston	Single	0-No	1-Yes	1-Yes	Y	N/A	Y
BMC1888	1951	No	Inside	Inpatient	1-Yes	65	56-65	Positive	Yes	Yes	01-Male	03-Black or African American	02-Non-Hispanic	Inside Boston	Single	0-No	0-No	0-No	N	Terminally Ill or Deceased	N
BMC1891	1982	Yes	Outside	ED	1-Yes	35	26-35	Positive	Yes	Yes	01-Male	02-Asian	02-Non-Hispanic	Outside Boston	Single	0-No	0-No	1-Yes	Y	Unreachable - Lost to follow-up	Y
BMC1890	1968	Yes	Outside	ED	0-No	49	46-55	Positive	Yes	Yes	01-Male	03-Black or African American	02-Non-Hispanic	Outside Boston	Married	0-No	0-No	1-Yes	Y	Unreachable - Lost to follow-up	N
BMC1899	1967	Yes	Outside	ED	0-No	50	46-55	Positive	Yes	Yes	01-Male	05-White	02-Non-Hispanic	Inside Boston	Single	0-No	0-No	0-No	N	No contact information	N
BMC1894	1984	No	Outside	CID	1-Yes	33	26-35	Positive	Yes	Yes	02-Female	77-Declined to answer	01-Hispanic	Inside Boston	Single	0-No	1-Yes	1-Yes	Y	Provider Declined/Did Not Answer Messages	Y
BMC1896	1979	No	Outside	CID	0-No	37	36-45	Positive	Yes	Yes	02-Female	77-Declined to answer	01-Hispanic	Inside Boston	Single	0-No	1-Yes	0-No	Y	N/A	Y
BMC1898	1970	No	Outside	ED	1-Yes	47	46-55	Positive	Yes	Yes	01-Male	05-White	02-Non-Hispanic	Inside Boston	Widowed	0-No	0-No	0-No	Y	Unreachable - Lost to follow-up	N
BMC1900	1989	No	Outside	CID	1-Yes	28	26-35	Positive	Yes	Yes	02-Female	05-White	02-Non-Hispanic	Outside Boston	Single	0-No	0-No	1-Yes	Y	N/A	Y
BMC1905	1961	Yes	Inside	ED	1-Yes	56	56-65	Positive	Yes	Yes	02-Female	05-White	02-Non-Hispanic	Outside Boston	Single	0-No	0-No	1-Yes	Y	In Progress	N
BMC1902	1977	Yes	Outside	ED	0-No	40	36-45	Positive	Yes	Yes	01-Male	03-Black or African American	01-Hispanic	Outside Boston	Single	0-No	0-No	0-No	N	Receiving HCV care elsewhere	N
BMC1906	1991	Yes	Outside	GIM	1-Yes	26	26-35	Positive	Yes	Yes	01-Male	05-White	02-Non-Hispanic	Inside Boston	Single	0-No	0-No	1-Yes	Y	Unreachable - Lost to follow-up	N
BMC1910	1958	No	Inside	ED	1-Yes	59	56-65	Positive	Yes	Yes	01-Male	05-White	02-Non-Hispanic	Inside Boston	Divorced	0-No	0-No	1-Yes	N	Receiving HCV care elsewhere	N
BMC1909	1965	Yes	Inside	ED	0-No	52	46-55	Positive	Yes	Yes	01-Male	05-White	02-Non-Hispanic	Inside Boston	Single	0-No	0-No	1-Yes	N	Receiving HCV care elsewhere	N
BMC1908	1955	Yes	Inside	ED	0-No	61	56-65	Positive	Yes	Yes	01-Male	03-Black or African American	02-Non-Hispanic	Inside Boston	Single	0-No	0-No	1-Yes	Y	Unreachable - Lost to follow-up	N
BMC1916	1964	No	Inside	ED	0-No	53	46-55	Positive	Yes	Yes	01-Male	05-White	02-Non-Hispanic	Outside Boston	Single	0-No	0-No	1-Yes	Y	Unreachable - Lost to follow-up	N
BMC1923	1984	Yes	Outside	ED	1-Yes	33	26-35	Positive	Yes	Yes	02-Female	05-White	02-Non-Hispanic	Outside Boston	Single	0-No	0-No	1-Yes	N	Receiving HCV care elsewhere	N
BMC1924	1961	Yes	Inside	GIM	1-Yes	56	56-65	Positive	Yes	Yes	01-Male	03-Black or African American	02-Non-Hispanic	Outside Boston	Married	0-No	0-No	0-No	Y	N/A	Y
BMC1921	1965	Yes	Inside	Fam Med	0-No	52	46-55	Positive	Yes	Yes	01-Male	03-Black or African American	02-Non-Hispanic	Inside Boston	Married	0-No	0-No	0-No	Y	N/A	Y
BMC1929	1989	No	Outside	ED	1-Yes	27	26-35	Positive	Yes	Yes	02-Female	05-White	01-Hispanic	Outside Boston	Single	0-No	0-No	0-No	Y	Unreachable - Lost to follow-up	N
BMC1933	1981	No	Outside	GIM	1-Yes	35	26-35	Positive	Yes	Yes	01-Male	05-White	02-Non-Hispanic	Inside Boston	Single	0-No	0-No	0-No	Y	N/A	Y
BMC1937	1965	Yes	Inside	Fam Med	0-No	52	46-55	Positive	Yes	Yes	02-Female	03-Black or African American	02-Non-Hispanic	Inside Boston	Legally Separated	0-No	0-No	0-No	Y	N/A	Y
BMC1942	1984	Yes	Outside	Inpatient	1-Yes	32	26-35	Positive	Yes	Yes	02-Female	77-Declined to answer	01-Hispanic	Outside Boston	Other	0-No	0-No	0-No	Y	N/A	Y
BMC1940	1963	No	Inside	ED	0-No	54	46-55	Positive	Yes	Yes	01-Male	77-Declined to answer	01-Hispanic	Inside Boston	Other	0-No	0-No	1-Yes	Y	Refused to be linked to care	N
BMC1944	1980	Yes	Outside	ED	0-No	37	36-45	Positive	Yes	Yes	01-Male	05-White	02-Non-Hispanic	Inside Boston	Single	0-No	0-No	1-Yes	Y	No contact information	N
BMC1943	1969	No	Outside	ED	1-Yes	48	46-55	Positive	Yes	Yes	01-Male	77-Declined to answer	01-Hispanic	Inside Boston	Single	0-No	0-No	1-Yes	Y	N/A	Y
BMC1946	1983	Yes	Outside	ED	1-Yes	33	26-35	Positive	Yes	Yes	01-Male	05-White	02-Non-Hispanic	Inside Boston	Single	0-No	0-No	1-Yes	Y	No contact information	N
BMC1947	1957	Yes	Inside	ED	0-No	59	56-65	Positive	Yes	Yes	01-Male	05-White	02-Non-Hispanic	Inside Boston	Other	0-No	0-No	1-Yes	Y	No contact information	N
BMC1950	1985	Yes	Outside	Inpatient	1-Yes	32	26-35	Positive	Yes	Yes	02-Female	05-White	02-Non-Hispanic	Outside Boston	Single	0-No	0-No	1-Yes	Y	Unreachable - Lost to follow-up	N
BMC214	1988	Yes	Outside	ED	1-Yes	29	26-35	Positive	Yes	Yes	02-Female	05-White	02-Non-Hispanic	Outside Boston	Single	0-No	0-No	0-No	Y	Unreachable - Lost to follow-up	N
BMC1948	1969	No	Outside	GIM	1-Yes	48	46-55	Positive	Yes	Yes	02-Female	77-Declined to answer	01-Hispanic	Inside Boston	Single	0-No	0-No	0-No	Y	Refused to be linked to care	N
BMC1956	1980	No	Outside	ED	1-Yes	37	36-45	Positive	Yes	Yes	02-Female	05-White	02-Non-Hispanic	Outside Boston	Single	0-No	0-No	1-Yes	Y	No contact information	N
BMC1952	1959	Yes	Inside	GIM	0-No	57	56-65	Positive	Yes	Yes	01-Male	05-White	01-Hispanic	Inside Boston	Single	0-No	0-No	0-No	Y	Unreachable - Lost to follow-up	N
BMC1953	1969	No	Outside	ED	1-Yes	47	46-55	Positive	Yes	Yes	02-Female	05-White	02-Non-Hispanic	Inside Boston	Single	1-Yes	0-No	1-Yes	N	Receiving HCV care elsewhere	N
BMC1949	1963	Yes	Inside	GIM	0-No	54	46-55	Positive	Yes	Yes	02-Female	03-Black or African American	02-Non-Hispanic	Inside Boston	Married	0-No	0-No	0-No	Y	N/A	Y
BMC1955	1967	No	Outside	ED	1-Yes	49	46-55	Positive	Yes	Yes	01-Male	03-Black or African American	02-Non-Hispanic	Inside Boston	Single	0-No	0-No	1-Yes	Y	N/A	Y
BMC1967	1977	No	Outside	ED	1-Yes	40	36-45	Positive	Yes	Yes	01-Male	05-White	02-Non-Hispanic	Inside Boston	Legally Separated	0-No	0-No	0-No	Y	No contact information	N
BMC1960	1982	Yes	Outside	ED	1-Yes	34	26-35	Positive	Yes	Yes	02-Female	05-White	02-Non-Hispanic	Outside Boston	Single	0-No	0-No	0-No	Y	Unreachable - Lost to follow-up	N
BMC1965	1988	Yes	Outside	ED	1-Yes	29	26-35	Positive	Yes	Yes	02-Female	05-White	02-Non-Hispanic	Inside Boston	Single	0-No	0-No	1-Yes	Y	Unreachable - Lost to follow-up	Y
BMC1959	1989	No	Outside	ED	1-Yes	28	26-35	Positive	Yes	Yes	01-Male	03-Black or African American	02-Non-Hispanic	Inside Boston	Single	0-No	0-No	1-Yes	Y	Unreachable - Lost to follow-up	N
BMC1957	1961	Yes	Inside	GIM	1-Yes	56	56-65	Positive	Yes	Yes	02-Female	03-Black or African American	02-Non-Hispanic	Outside Boston	Single	0-No	0-No	0-No	Y	N/A	Y
BMC1962	1975	No	Outside	ED	0-No	42	36-45	Positive	Yes	Yes	01-Male	03-Black or African American	02-Non-Hispanic	Inside Boston	Single	0-No	0-No	1-Yes	Y	Unreachable - Lost to follow-up	N
BMC1966	1960	No	Inside	ED	1-Yes	57	56-65	Positive	Yes	Yes	01-Male	03-Black or African American	02-Non-Hispanic	Inside Boston	Single	0-No	1-Yes	0-No	Y	N/A	Y
BMC1976	1992	Yes	Outside	ED	1-Yes	25	18-25	Positive	Yes	Yes	02-Female	05-White	02-Non-Hispanic	Outside Boston	Single	0-No	0-No	0-No	Y	Unreachable - Lost to follow-up	N
BMC1980	1986	Yes	Outside	Inpatient	0-No	31	26-35	Positive	Yes	Yes	01-Male	05-White	02-Non-Hispanic	Inside Boston	Single	0-No	0-No	1-Yes	Y	No contact information	N
BMC1977	1970	Yes	Outside	ED	0-No	47	46-55	Positive	Yes	Yes	02-Female	05-White	02-Non-Hispanic	Inside Boston	Divorced	0-No	0-No	1-Yes	Y	No contact information	N
BMC1978	1965	Yes	Inside	ED	1-Yes	52	46-55	Positive	Yes	Yes	01-Male	03-Black or African American	01-Hispanic	Inside Boston	Single	0-No	0-No	1-Yes	N	Receiving HCV care elsewhere	N
BMC1983	1972	Yes	Outside	ED	1-Yes	45	36-45	Positive	Yes	Yes	01-Male	77-Declined to answer	01-Hispanic	Outside Boston	Widowed	0-No	0-No	1-Yes	Y	No contact information	N
BMC1981	1976	No	Outside	ED	1-Yes	40	36-45	Positive	Yes	Yes	01-Male	77-Declined to answer	01-Hispanic	Inside Boston	Legally Separated	0-No	0-No	1-Yes	Y	No contact information	N
BMC1985	1974	No	Outside	GIM	1-Yes	43	36-45	Positive	Yes	Yes	01-Male	05-White	01-Hispanic	Inside Boston	Single	0-No	0-No	0-No	Y	N/A	Y
BMC1989	1995	Yes	Outside	Inpatient	1-Yes	21	18-25	Positive	Yes	Yes	02-Female	05-White	02-Non-Hispanic	Outside Boston	Single	0-No	0-No	0-No	Y	Unreachable - Lost to follow-up	N
BMC1988	1983	Yes	Outside	Inpatient	1-Yes	33	26-35	Positive	Yes	Yes	01-Male	05-White	02-Non-Hispanic	Inside Boston	Single	0-No	0-No	1-Yes	Y	In Progress	N
BMC1993	1979	Yes	Outside	ED	1-Yes	38	36-45	Positive	Yes	Yes	02-Female	03-Black or African American	02-Non-Hispanic	Inside Boston	Divorced	0-No	0-No	1-Yes	Y	No contact information	N
BMC1994	1979	Yes	Outside	ED	1-Yes	38	36-45	Positive	Yes	Yes	01-Male	05-White	02-Non-Hispanic	Inside Boston	Single	0-No	0-No	1-Yes	Y	Unreachable - Lost to follow-up	N
BMC1990	1977	No	Outside	ED	1-Yes	40	36-45	Positive	Yes	Yes	02-Female	05-White	02-Non-Hispanic	Inside Boston	Single	0-No	0-No	1-Yes	Y	Unreachable - Lost to follow-up	N
BMC1999	1972	Yes	Outside	ED	1-Yes	45	36-45	Positive	Yes	Yes	01-Male	05-White	02-Non-Hispanic	Outside Boston	Single	0-No	0-No	0-No	N	Incarcerated	N
BMC1996	1965	No	Inside	ED	1-Yes	52	46-55	Positive	Yes	Yes	01-Male	05-White	02-Non-Hispanic	Outside Boston	Divorced	0-No	0-No	1-Yes	Y	Unreachable - Lost to follow-up	N
BMC2001	1957	No	Inside	ED	1-Yes	60	56-65	Positive	Yes	Yes	01-Male	03-Black or African American	02-Non-Hispanic	Inside Boston	Single	0-No	1-Yes	1-Yes	Y	N/A	Y
BMC2008	1988	Yes	Outside	ED	1-Yes	29	26-35	Positive	Yes	Yes	01-Male	05-White	02-Non-Hispanic	Outside Boston	Single	0-No	0-No	1-Yes	Y	N/A	Y
BMC2007	1960	Yes	Inside	ED	0-No	57	56-65	Positive	Yes	Yes	01-Male	03-Black or African American	02-Non-Hispanic	Outside Boston	Single	0-No	0-No	0-No	N	Incarcerated	N
BMC2006	1982	Yes	Outside	GIM	1-Yes	35	26-35	Positive	Yes	Yes	01-Male	05-White	02-Non-Hispanic	Inside Boston	Single	0-No	0-No	1-Yes	N	Receiving HCV care elsewhere	N
BMC2011	1953	Yes	Inside	ED	0-No	64	56-65	Positive	Yes	Yes	01-Male	03-Black or African American	02-Non-Hispanic	Inside Boston	Single	0-No	0-No	0-No	Y	Refused to be linked to care	Y
BMC2009	1955	No	Inside	ED	1-Yes	62	56-65	Positive	Yes	Yes	02-Female	03-Black or African American	02-Non-Hispanic	Inside Boston	Legally Separated	0-No	0-No	1-Yes	Y	In Progress	N
BMC2017	1947	Yes	Inside	ED	0-No	70	66-75	Positive	Yes	Yes	01-Male	05-White	02-Non-Hispanic	Inside Boston	Single	0-No	0-No	1-Yes	Y	Doctor waiting to stabilize other issues	Y
BMC2015	1977	No	Outside	GIM	1-Yes	40	36-45	Positive	Yes	Yes	01-Male	05-White	02-Non-Hispanic	Outside Boston	Single	0-No	0-No	0-No	Y	N/A	Y
BMC2020	1978	No	Outside	CID	1-Yes	38	36-45	Positive	Yes	Yes	02-Female	05-White	02-Non-Hispanic	Inside Boston	Legally Separated	0-No	0-No	0-No	Y	In Progress	N
BMC2019	1979	Yes	Outside	GIM	1-Yes	38	36-45	Positive	Yes	Yes	01-Male	05-White	01-Hispanic	Inside Boston	Single	0-No	0-No	1-Yes	Y	Unreachable - Lost to follow-up	N
BMC2013	1982	No	Outside	ED	1-Yes	35	26-35	Positive	Yes	Yes	01-Male	03-Black or African American	01-Hispanic	Inside Boston	Single	0-No	0-No	1-Yes	Y	Unreachable - Lost to follow-up	N
BMC2016	1959	No	Inside	GIM	1-Yes	57	56-65	Positive	Yes	Yes	01-Male	03-Black or African American	02-Non-Hispanic	Inside Boston	Single	0-No	0-No	0-No	Y	N/A	Y
BMC2024	1981	No	Outside	ED	1-Yes	36	36-45	Positive	Yes	Yes	02-Female	05-White	02-Non-Hispanic	Inside Boston	Single	0-No	0-No	1-Yes	N	Receiving HCV care elsewhere	N
BMC2029	1969	No	Outside	ED	1-Yes	48	46-55	Positive	Yes	Yes	01-Male	02-Asian	02-Non-Hispanic	Inside Boston	Single	0-No	0-No	1-Yes	Y	No contact information	N
BMC2027	1974	Yes	Outside	ED	1-Yes	43	36-45	Positive	Yes	Yes	02-Female	05-White	02-Non-Hispanic	Outside Boston	Married	0-No	0-No	1-Yes	Y	N/A	Y
BMC2031	1991	Yes	Outside	Inpatient	0-No	26	26-35	Positive	Yes	Yes	02-Female	05-White	02-Non-Hispanic	Outside Boston	Single	0-No	0-No	0-No	N	Receiving HCV care elsewhere	N
BMC2037	1986	No	Outside	ED	1-Yes	31	26-35	Positive	Yes	Yes	02-Female	05-White	02-Non-Hispanic	Inside Boston	Single	0-No	0-No	1-Yes	N	Receiving HCV care elsewhere	N
BMC2038	1964	Yes	Inside	ED	0-No	53	46-55	Positive	Yes	Yes	01-Male	05-White	02-Non-Hispanic	Inside Boston	Divorced	0-No	0-No	1-Yes	Y	N/A	Y
BMC2035	1968	No	Outside	ED	1-Yes	49	46-55	Positive	Yes	Yes	01-Male	05-White	02-Non-Hispanic	Outside Boston	Divorced	0-No	0-No	1-Yes	Y	No contact information	N
BMC2043	1976	No	Outside	GIM	1-Yes	41	36-45	Positive	Yes	Yes	01-Male	05-White	02-Non-Hispanic	Outside Boston	Other	0-No	0-No	1-Yes	Y	N/A	Y
BMC2045	1962	No	Inside	CID	1-Yes	54	46-55	Positive	Yes	Yes	01-Male	01-American Indian or Alaska Native	02-Non-Hispanic	Inside Boston	Single	0-No	1-Yes	0-No	Y	N/A	Y
BMC2044	1967	No	Outside	CID	1-Yes	49	46-55	Positive	Yes	Yes	02-Female	03-Black or African American	02-Non-Hispanic	Inside Boston	Married	0-No	0-No	0-No	Y	N/A	Y
BMC2047	1989	Yes	Outside	GIM	0-No	28	26-35	Positive	Yes	Yes	01-Male	05-White	02-Non-Hispanic	Outside Boston	Single	0-No	0-No	1-Yes	Y	N/A	Y
BMC2048	1968	No	Outside	ED	1-Yes	49	46-55	Positive	Yes	Yes	01-Male	77-Declined to answer	01-Hispanic	Inside Boston	Single	0-No	0-No	1-Yes	N	Receiving HCV care elsewhere	N
BMC2050	1978	No	Outside	ED	1-Yes	39	36-45	Positive	Yes	Yes	02-Female	03-Black or African American	02-Non-Hispanic	Inside Boston	Legally Separated	0-No	1-Yes	1-Yes	N	Receiving HCV care elsewhere	N
BMC2046	1955	No	Inside	Fam Med	1-Yes	62	56-65	Positive	Yes	Yes	01-Male	03-Black or African American	02-Non-Hispanic	Inside Boston	Divorced	0-No	0-No	0-No	Y	N/A	Y
BMC2053	1989	Yes	Outside	Inpatient	1-Yes	27	26-35	Positive	Yes	Yes	01-Male	05-White	02-Non-Hispanic	Inside Boston	Single	0-No	0-No	1-Yes	Y	No contact information	N
BMC2056	1971	Yes	Outside	GIM	0-No	46	46-55	Positive	Yes	Yes	02-Female	03-Black or African American	02-Non-Hispanic	Outside Boston	Married	0-No	0-No	0-No	Y	Receiving HCV care elsewhere	Y
BMC2055	1950	Yes	Inside	ED	0-No	66	66-75	Positive	Yes	Yes	01-Male	03-Black or African American	02-Non-Hispanic	Inside Boston	Legally Separated	0-No	0-No	0-No	Y	Unreachable - Lost to follow-up	N
BMC2062	1990	Yes	Outside	ED	1-Yes	27	26-35	Positive	Yes	Yes	01-Male	05-White	02-Non-Hispanic	Inside Boston	Single	0-No	0-No	1-Yes	N	Incarcerated	N
BMC2063	1988	Yes	Outside	ED	1-Yes	29	26-35	Positive	Yes	Yes	02-Female	05-White	02-Non-Hispanic	Outside Boston	Single	0-No	0-No	1-Yes	Y	No contact information	N
BMC2064	1980	Yes	Outside	Inpatient	1-Yes	37	36-45	Positive	Yes	Yes	02-Female	05-White	02-Non-Hispanic	Inside Boston	Married	0-No	0-No	1-Yes	Y	No contact information	N
BMC2065	1964	Yes	Inside	ED	1-Yes	53	46-55	Positive	Yes	Yes	01-Male	05-White	02-Non-Hispanic	Outside Boston	Single	0-No	0-No	1-Yes	Y	No contact information	N
BMC2067	1987	Yes	Outside	Inpatient	1-Yes	30	26-35	Positive	Yes	Yes	01-Male	05-White	02-Non-Hispanic	Outside Boston	Single	0-No	0-No	0-No	N	Receiving HCV care elsewhere	N
BMC2066	1961	No	Inside	Fam Med	1-Yes	56	56-65	Positive	Yes	Yes	01-Male	05-White	02-Non-Hispanic	Inside Boston	Widowed	0-No	0-No	1-Yes	Y	N/A	Y
BMC2070	1965	Yes	Inside	ED	0-No	52	46-55	Positive	Yes	Yes	02-Female	03-Black or African American	02-Non-Hispanic	Inside Boston	Single	0-No	0-No	1-Yes	Y	N/A	Y
BMC2068	1955	Yes	Inside	Fam Med	0-No	62	56-65	Positive	Yes	Yes	02-Female	03-Black or African American	02-Non-Hispanic	Inside Boston	Single	0-No	0-No	1-Yes	Y	In Progress	N
BMC2073	1981	Yes	Outside	GIM	1-Yes	35	26-35	Positive	Yes	Yes	01-Male	77-Declined to answer	02-Non-Hispanic	Inside Boston	Single	0-No	0-No	1-Yes	Y	No contact information	N
BMC2072	1966	Yes	Outside	CID	1-Yes	51	46-55	Positive	Yes	Yes	01-Male	77-Declined to answer	02-Non-Hispanic	Inside Boston	Single	0-No	1-Yes	1-Yes	Y	N/A	Y
BMC2074	1983	Yes	Outside	GIM	0-No	34	26-35	Positive	Yes	Yes	01-Male	05-White	02-Non-Hispanic	Inside Boston	Other	0-No	0-No	1-Yes	Y	N/A	Y
BMC2076	1990	Yes	Outside	GIM	1-Yes	26	26-35	Positive	Yes	Yes	02-Female	02-Asian	02-Non-Hispanic	Inside Boston	Single	0-No	0-No	1-Yes	Y	Unreachable - Lost to follow-up	N
BMC2080	1971	Yes	Outside	ED	0-No	46	46-55	Positive	Yes	Yes	01-Male	03-Black or African American	02-Non-Hispanic	Outside Boston	Single	0-No	0-No	0-No	Y	No contact information	N
BMC2079	1952	Yes	Inside	ED	1-Yes	65	56-65	Positive	Yes	Yes	02-Female	03-Black or African American	02-Non-Hispanic	Inside Boston	Single	0-No	1-Yes	1-Yes	N	Receiving HCV care elsewhere	N
BMC2081	1965	No	Inside	GIM	1-Yes	52	46-55	Positive	Yes	Yes	02-Female	77-Declined to answer	01-Hispanic	Inside Boston	Divorced	0-No	0-No	0-No	Y	N/A	Y
BMC2078	1963	No	Inside	ED	0-No	53	46-55	Positive	Yes	Yes	01-Male	03-Black or African American	02-Non-Hispanic	Inside Boston	Married	0-No	1-Yes	0-No	Y	N/A	Y
BMC2082	1967	Yes	Outside	GIM	1-Yes	50	46-55	Positive	Yes	Yes	01-Male	05-White	02-Non-Hispanic	Inside Boston	Divorced	1-Yes	0-No	1-Yes	Y	No contact information	N
BMC2090	1973	Yes	Outside	ED	1-Yes	44	36-45	Positive	Yes	Yes	01-Male	77-Declined to answer	01-Hispanic	Inside Boston	Married	0-No	0-No	1-Yes	Y	Unreachable - Lost to follow-up	N
BMC2091	1981	No	Outside	ED	1-Yes	36	36-45	Positive	Yes	Yes	01-Male	77-Declined to answer	01-Hispanic	Inside Boston	Single	0-No	0-No	1-Yes	Y	N/A	Y
BMC2083	1978	Yes	Outside	ED	1-Yes	39	36-45	Positive	Yes	Yes	01-Male	05-White	02-Non-Hispanic	Outside Boston	Single	1-Yes	0-No	0-No	N	Incarcerated	N
BMC2088	1978	Yes	Outside	GIM	1-Yes	39	36-45	Positive	Yes	Yes	02-Female	05-White	02-Non-Hispanic	Outside Boston	Single	0-No	0-No	1-Yes	Y	Unreachable - Lost to follow-up	N
BMC2084	1961	No	Inside	GIM	0-No	56	56-65	Positive	Yes	Yes	01-Male	05-White	02-Non-Hispanic	Inside Boston	Single	0-No	0-No	1-Yes	Y	No contact information	Y
BMC2094	1970	Yes	Outside	Inpatient	1-Yes	46	46-55	Positive	Yes	Yes	01-Male	77-Declined to answer	01-Hispanic	Inside Boston	Single	0-No	1-Yes	1-Yes	Y	N/A	Y
BMC2095	1961	No	Inside	ED	1-Yes	56	56-65	Positive	Yes	Yes	01-Male	05-White	02-Non-Hispanic	Inside Boston	Single	0-No	0-No	1-Yes	Y	N/A	Y
BMCE30	1987	Yes	Outside	ED	1-Yes	30	26-35	Positive	Yes	Yes	01-Male	03-Black or African American	02-Non-Hispanic	Outside Boston	Single	0-No	0-No	0-No	N	Receiving HCV care elsewhere	N
BMC2107	1965	No	Inside	Inpatient	1-Yes	52	46-55	Positive	Yes	Yes	01-Male	05-White	02-Non-Hispanic	Inside Boston	Single	0-No	0-No	1-Yes	Y	Boston Healthcare for the Homeless	Y
BMC2104	1980	No	Outside	ED	1-Yes	37	36-45	Positive	Yes	Yes	01-Male	77-Declined to answer	01-Hispanic	Inside Boston	Single	0-No	1-Yes	1-Yes	Y	Unreachable - Lost to follow-up	Y
BMC2101	1975	No	Outside	ED	0-No	42	36-45	Positive	Yes	Yes	02-Female	05-White	02-Non-Hispanic	Inside Boston	Single	0-No	0-No	1-Yes	Y	No contact information	N
BMC2173	1952	Yes	Inside	Fam Med	1-Yes	65	56-65	Positive	Yes	Yes	01-Male	05-White	02-Non-Hispanic	Outside Boston	Divorced	0-No	0-No	1-Yes	Y	N/A	Y
BMC2102	1956	Yes	Inside	ED	1-Yes	61	56-65	Positive	Yes	Yes	01-Male	03-Black or African American	02-Non-Hispanic	Inside Boston	Single	0-No	0-No	1-Yes	N	Receiving HCV care elsewhere	N
BMC2098	1956	Yes	Inside	Fam Med	1-Yes	61	56-65	Positive	Yes	Yes	01-Male	77-Declined to answer	01-Hispanic	Inside Boston	Other	0-No	0-No	0-No	Y	N/A	Y
BMC2099	1957	No	Inside	CID	1-Yes	59	56-65	Positive	Yes	Yes	01-Male	03-Black or African American	02-Non-Hispanic	Inside Boston	Single	0-No	1-Yes	0-No	Y	N/A	Y
BMC2097	1953	Yes	Inside	GIM	0-No	64	56-65	Positive	Yes	Yes	02-Female	03-Black or African American	02-Non-Hispanic	Inside Boston	Single	0-No	0-No	0-No	Y	N/A	Y
BMC2109	1984	Yes	Outside	GIM	1-Yes	32	26-35	Positive	Yes	Yes	01-Male	05-White	02-Non-Hispanic	Inside Boston	Single	0-No	0-No	1-Yes	Y	In Progress	N
BMC2117	1974	No	Outside	GIM	1-Yes	43	36-45	Positive	Yes	Yes	01-Male	05-White	02-Non-Hispanic	Inside Boston	Single	0-No	0-No	1-Yes	Y	N/A	Y
BMC2115	1975	No	Outside	ED	0-No	42	36-45	Positive	Yes	Yes	01-Male	05-White	02-Non-Hispanic	Outside Boston	Single	0-No	0-No	1-Yes	Y	Unreachable - Lost to follow-up	N
BMC2110	1961	Yes	Inside	GIM	1-Yes	56	56-65	Positive	Yes	Yes	01-Male	05-White	02-Non-Hispanic	Inside Boston	Single	0-No	0-No	1-Yes	Y	N/A	Y
BMC2108	1977	No	Outside	GIM	1-Yes	39	36-45	Positive	Yes	Yes	01-Male	77-Declined to answer	01-Hispanic	Inside Boston	Single	0-No	0-No	0-No	Y	Doctor waiting to stabilize other issues	Y
BMC2120	1966	Yes	Outside	ED	0-No	51	46-55	Positive	Yes	Yes	01-Male	02-Asian	01-Hispanic	Outside Boston	Divorced	0-No	0-No	0-No	Y	N/A	Y
BMC2119	1992	No	Outside	Inpatient	1-Yes	25	18-25	Positive	Yes	Yes	02-Female	77-Declined to answer	01-Hispanic	Outside Boston	Single	0-No	0-No	1-Yes	N	Incarcerated	N
BMC2124	1993	Yes	Outside	ED	1-Yes	24	18-25	Positive	Yes	Yes	02-Female	05-White	02-Non-Hispanic	Outside Boston	Single	0-No	0-No	1-Yes	N	Receiving HCV care elsewhere	N
BMC2125	1980	No	Outside	GIM	1-Yes	36	36-45	Positive	Yes	Yes	01-Male	02-Asian	02-Non-Hispanic	Outside Boston	Single	0-No	0-No	1-Yes	Y	In Progress	N
BMC2126	1990	No	Outside	ED	1-Yes	27	26-35	Positive	Yes	Yes	01-Male	05-White	02-Non-Hispanic	Outside Boston	Single	0-No	0-No	1-Yes	Y	Unreachable - Lost to follow-up	N
BMC2127	1956	Yes	Inside	ED	0-No	61	56-65	Positive	Yes	Yes	01-Male	77-Declined to answer	01-Hispanic	Inside Boston	Single	0-No	0-No	1-Yes	Y	Refused to be linked to care	N
BMC2131	1993	Yes	Outside	CID	1-Yes	24	18-25	Positive	Yes	Yes	01-Male	03-Black or African American	01-Hispanic	Outside Boston	Single	0-No	0-No	1-Yes	Y	N/A	Y
BMC2128	1982	Yes	Outside	GIM	1-Yes	34	26-35	Positive	Yes	Yes	02-Female	05-White	02-Non-Hispanic	Outside Boston	Single	0-No	0-No	1-Yes	Y	Unreachable - Lost to follow-up	N
BMC2135	1993	Yes	Outside	ED	1-Yes	24	18-25	Positive	Yes	Yes	02-Female	05-White	02-Non-Hispanic	Outside Boston	Single	0-No	0-No	1-Yes	N	Receiving HCV care elsewhere	N
BMC2134	1957	No	Inside	ED	0-No	60	56-65	Positive	Yes	Yes	02-Female	03-Black or African American	02-Non-Hispanic	Inside Boston	Single	0-No	0-No	1-Yes	Y	Refused to be linked to care	Y
BMC2141	1987	Yes	Outside	ED	0-No	30	26-35	Positive	Yes	Yes	01-Male	77-Declined to answer	01-Hispanic	Inside Boston	Single	0-No	0-No	0-No	N	Receiving HCV care elsewhere	N
BMC2138	1963	No	Inside	Inpatient	0-No	54	46-55	Positive	Yes	Yes	01-Male	03-Black or African American	02-Non-Hispanic	Inside Boston	Single	0-No	0-No	0-No	Y	N/A	Y
BMC2139	1984	Yes	Outside	GIM	1-Yes	33	26-35	Positive	Yes	Yes	01-Male	05-White	02-Non-Hispanic	Outside Boston	Single	0-No	0-No	0-No	Y	N/A	Y
BMC2136	1955	No	Inside	CID	1-Yes	62	56-65	Positive	Yes	Yes	01-Male	05-White	02-Non-Hispanic	Inside Boston	Single	0-No	0-No	1-Yes	Y	N/A	Y
BMC2144	1976	No	Outside	ED	1-Yes	41	36-45	Positive	Yes	Yes	02-Female	05-White	02-Non-Hispanic	Inside Boston	Single	0-No	0-No	1-Yes	Y	No contact information	N
BMC2143	1982	Yes	Outside	Inpatient	1-Yes	35	26-35	Positive	Yes	Yes	02-Female	05-White	02-Non-Hispanic	Inside Boston	Other	0-No	0-No	0-No	Y	In Progress	N
BMC2142	1979	No	Outside	ED	1-Yes	38	36-45	Positive	Yes	Yes	01-Male	05-White	02-Non-Hispanic	Inside Boston	Single	0-No	0-No	1-Yes	N	Receiving HCV care elsewhere	N
BMC2145	1985	Yes	Outside	ED	1-Yes	32	26-35	Positive	Yes	Yes	02-Female	05-White	02-Non-Hispanic	Inside Boston	Married	0-No	0-No	0-No	Y	Refused to be linked to care	N
BMC2152	1975	No	Outside	Inpatient	1-Yes	42	36-45	Positive	Yes	Yes	01-Male	05-White	02-Non-Hispanic	Outside Boston	Divorced	0-No	0-No	1-Yes	N	Receiving HCV care elsewhere	N
BMC2151	1979	Yes	Outside	ED	1-Yes	38	36-45	Positive	Yes	Yes	01-Male	05-White	01-Hispanic	Inside Boston	Single	0-No	0-No	1-Yes	Y	Unreachable - Lost to follow-up	N
BMC2150	1949	Yes	Inside	ED	0-No	68	66-75	Positive	Yes	Yes	01-Male	03-Black or African American	02-Non-Hispanic	Inside Boston	Legally Separated	0-No	0-No	0-No	Y	Unreachable - Lost to follow-up	Y
BMC2159	1967	No	Outside	ED	1-Yes	49	46-55	Positive	Yes	Yes	01-Male	03-Black or African American	02-Non-Hispanic	Inside Boston	Single	0-No	0-No	1-Yes	Y	Unreachable - Lost to follow-up	N
BMC2158	1979	Yes	Outside	ED	1-Yes	37	36-45	Positive	Yes	Yes	01-Male	05-White	02-Non-Hispanic	Outside Boston	Other	0-No	0-No	0-No	N	Receiving HCV care elsewhere	N
BMC2160	1995	Yes	Outside	Inpatient	1-Yes	22	18-25	Positive	Yes	Yes	01-Male	05-White	02-Non-Hispanic	Inside Boston	Single	0-No	0-No	1-Yes	Y	Doctor waiting to stabilize other issues	Y
BMC2162	1983	No	Outside	ED	1-Yes	33	26-35	Positive	Yes	Yes	02-Female	05-White	02-Non-Hispanic	Inside Boston	Single	0-No	0-No	1-Yes	Y	Unreachable - Lost to follow-up	N
BMC2166	1961	No	Inside	Inpatient	1-Yes	56	56-65	Positive	Yes	Yes	01-Male	77-Declined to answer	01-Hispanic	Inside Boston	Single	0-No	1-Yes	0-No	Y	Unreachable - Lost to follow-up	N
BMC2163	1958	No	Inside	ED	1-Yes	59	56-65	Positive	Yes	Yes	01-Male	03-Black or African American	02-Non-Hispanic	Inside Boston	Single	0-No	0-No	1-Yes	Y	N/A	Y
BMC2167	1980	No	Outside	ED	1-Yes	37	36-45	Positive	Yes	Yes	01-Male	05-White	02-Non-Hispanic	Inside Boston	Single	0-No	0-No	1-Yes	N	Receiving HCV care elsewhere	N
BMC2172	1975	No	Outside	ED	1-Yes	42	36-45	Positive	Yes	Yes	01-Male	05-White	01-Hispanic	Inside Boston	Single	1-Yes	0-No	1-Yes	Y	N/A	Y
BMC2168	1927	Yes	Outside	ED	0-No	90	76+	Positive	Yes	Yes	02-Female	03-Black or African American	02-Non-Hispanic	Inside Boston	Single	0-No	0-No	0-No	Y	Doctor waiting to stabilize other issues	Y
BMC2175	1956	Yes	Inside	GIM	1-Yes	61	56-65	Positive	Yes	Yes	01-Male	05-White	02-Non-Hispanic	Inside Boston	Single	0-No	0-No	1-Yes	Y	N/A	Y
BMC2185	1996	Yes	Outside	Inpatient	1-Yes	21	18-25	Positive	Yes	Yes	02-Female	77-Declined to answer	02-Non-Hispanic	Outside Boston	Other	0-No	0-No	0-No	N	No contact information	N
BMC2181	1984	Yes	Outside	Inpatient	1-Yes	33	26-35	Positive	Yes	Yes	01-Male	77-Declined to answer	01-Hispanic	Outside Boston	Single	0-No	0-No	1-Yes	Y	Unreachable - Lost to follow-up	N
BMC2183	1993	Yes	Outside	GIM	1-Yes	23	18-25	Positive	Yes	Yes	01-Male	05-White	02-Non-Hispanic	Outside Boston	Single	0-No	0-No	1-Yes	Y	N/A	Y
BMC253	1953	Yes	Inside	Inpatient	0-No	64	56-65	Positive	Yes	Yes	02-Female	03-Black or African American	02-Non-Hispanic	Inside Boston	Divorced	0-No	0-No	0-No	Y	N/A	Y
BMC2182	1988	No	Outside	GIM	1-Yes	29	26-35	Positive	Yes	Yes	02-Female	05-White	02-Non-Hispanic	Inside Boston	Single	0-No	0-No	1-Yes	Y	In Progress	N
BMC2186	1985	Yes	Outside	ED	1-Yes	31	26-35	Positive	Yes	Yes	01-Male	03-Black or African American	02-Non-Hispanic	Inside Boston	Single	0-No	0-No	1-Yes	Y	No contact information	N
BMC2187	1995	Yes	Outside	GIM	0-No	22	18-25	Positive	Yes	Yes	01-Male	05-White	02-Non-Hispanic	Inside Boston	Single	0-No	0-No	1-Yes	Y	Doctor waiting to stabilize other issues	Y
BMC2193	1987	Yes	Outside	ED	1-Yes	30	26-35	Positive	Yes	Yes	02-Female	05-White	02-Non-Hispanic	Inside Boston	Single	0-No	0-No	1-Yes	Y	Unreachable - Lost to follow-up	N
BMC2191	1978	No	Outside	ED	1-Yes	39	36-45	Positive	Yes	Yes	02-Female	05-White	02-Non-Hispanic	Inside Boston	Single	0-No	0-No	1-Yes	Y	Unreachable - Lost to follow-up	N
BMC2196	1983	No	Outside	Inpatient	1-Yes	34	26-35	Positive	Yes	Yes	02-Female	05-White	02-Non-Hispanic	Inside Boston	Single	0-No	0-No	1-Yes	Y	Refused to be linked to care	N
BMC2195	1955	Yes	Inside	ED	1-Yes	62	56-65	Positive	Yes	Yes	01-Male	77-Declined to answer	01-Hispanic	Inside Boston	Single	0-No	0-No	1-Yes	Y	Unreachable - Lost to follow-up	N
BMC2194	1960	No	Inside	ED	1-Yes	57	56-65	Positive	Yes	Yes	01-Male	03-Black or African American	02-Non-Hispanic	Outside Boston	Single	1-Yes	0-No	0-No	Y	Unreachable - Lost to follow-up	N
BMC2198	1976	No	Outside	ED	1-Yes	41	36-45	Positive	Yes	Yes	02-Female	05-White	02-Non-Hispanic	Inside Boston	Single	1-Yes	1-Yes	1-Yes	N	Receiving HCV care elsewhere	N
BMC2200	1961	Yes	Inside	ED	1-Yes	56	56-65	Positive	Yes	Yes	01-Male	77-Declined to answer	02-Non-Hispanic	Outside Boston	Single	1-Yes	0-No	1-Yes	Y	No contact information	N
BMC2204	1988	No	Outside	Inpatient	1-Yes	29	26-35	Positive	Yes	Yes	01-Male	05-White	02-Non-Hispanic	Outside Boston	Single	0-No	0-No	1-Yes	Y	In Progress	N
BMC2203	1972	No	Outside	CID	1-Yes	45	36-45	Positive	Yes	Yes	01-Male	77-Declined to answer	01-Hispanic	Inside Boston	Single	0-No	1-Yes	0-No	Y	Refused to be linked to care	N
BMC2214	1975	No	Outside	ED	1-Yes	41	36-45	Positive	Yes	Yes	01-Male	05-White	02-Non-Hispanic	Inside Boston	Single	0-No	0-No	1-Yes	N	Receiving HCV care elsewhere	N
BMC2212	1971	Yes	Outside	Inpatient	1-Yes	46	46-55	Positive	Yes	Yes	01-Male	03-Black or African American	01-Hispanic	Inside Boston	Single	1-Yes	0-No	1-Yes	Y	Unreachable - Lost to follow-up	N
BMC2208	1956	Yes	Inside	GIM	1-Yes	61	56-65	Positive	Yes	Yes	02-Female	03-Black or African American	02-Non-Hispanic	Inside Boston	Single	0-No	0-No	1-Yes	Y	N/A	Y
BMC2216	1960	Yes	Inside	Fam Med	1-Yes	57	56-65	Positive	Yes	Yes	01-Male	05-White	02-Non-Hispanic	Outside Boston	Divorced	0-No	0-No	1-Yes	Y	N/A	Y
BMC2225	1986	Yes	Outside	Inpatient	1-Yes	31	26-35	Positive	Yes	Yes	01-Male	05-White	02-Non-Hispanic	Outside Boston	Single	0-No	0-No	1-Yes	Y	N/A	Y
BMC2224	1991	No	Outside	ED	1-Yes	26	26-35	Positive	Yes	Yes	02-Female	05-White	02-Non-Hispanic	Outside Boston	Divorced	0-No	0-No	1-Yes	Y	No contact information	N
BMC2223	1957	Yes	Inside	ED	1-Yes	60	56-65	Positive	Yes	Yes	01-Male	05-White	02-Non-Hispanic	Outside Boston	Single	0-No	0-No	0-No	N	Receiving HCV care elsewhere	N
BMC2222	1943	Yes	Outside	ED	1-Yes	74	66-75	Positive	Yes	Yes	01-Male	05-White	02-Non-Hispanic	Inside Boston	Divorced	0-No	0-No	0-No	Y	N/A	Y
BMC2228	1985	Yes	Outside	Inpatient	1-Yes	32	26-35	Positive	Yes	Yes	01-Male	05-White	02-Non-Hispanic	Inside Boston	Single	0-No	0-No	0-No	Y	No contact information	N
BMC2232	1963	Yes	Inside	ED	1-Yes	54	46-55	Positive	Yes	Yes	01-Male	05-White	02-Non-Hispanic	Outside Boston	Single	0-No	0-No	1-Yes	N	Receiving HCV care elsewhere	N
BMC2226	1963	No	Inside	ED	0-No	54	46-55	Positive	Yes	Yes	01-Male	05-White	02-Non-Hispanic	Outside Boston	Single	0-No	0-No	0-No	N	Terminally Ill or Deceased	N
BMC2233	1977	Yes	Outside	ED	1-Yes	39	36-45	Positive	Yes	Yes	01-Male	03-Black or African American	02-Non-Hispanic	Inside Boston	Single	0-No	0-No	0-No	Y	No contact information	N
BMC2234	1994	Yes	Outside	ED	1-Yes	22	18-25	Positive	Yes	Yes	02-Female	05-White	02-Non-Hispanic	Outside Boston	Single	0-No	0-No	0-No	N	Receiving HCV care elsewhere	N
BMC2238	1952	Yes	Inside	ED	1-Yes	65	56-65	Positive	Yes	Yes	01-Male	05-White	02-Non-Hispanic	Outside Boston	Single	0-No	0-No	1-Yes	Y	No contact information	N
BMC2241	1970	Yes	Outside	ED	0-No	47	46-55	Positive	Yes	Yes	01-Male	77-Declined to answer	02-Non-Hispanic	Inside Boston	Single	0-No	0-No	1-Yes	Y	N/A	Y
BMC2236	1958	Yes	Inside	GIM	1-Yes	59	56-65	Positive	Yes	Yes	01-Male	05-White	02-Non-Hispanic	Inside Boston	Single	0-No	1-Yes	1-Yes	Y	No contact information	N
BMC2239	1964	Yes	Inside	GIM	0-No	53	46-55	Positive	Yes	Yes	02-Female	03-Black or African American	02-Non-Hispanic	Inside Boston	Single	0-No	0-No	0-No	Y	N/A	Y
BMC2242	1946	Yes	Inside	ED	1-Yes	71	66-75	Positive	Yes	Yes	01-Male	05-White	02-Non-Hispanic	Outside Boston	Single	0-No	0-No	0-No	N	Incarcerated	N
BMC2249	1986	Yes	Outside	GIM	1-Yes	31	26-35	Positive	Yes	Yes	01-Male	05-White	02-Non-Hispanic	Inside Boston	Single	0-No	0-No	1-Yes	Y	N/A	Y
BMC2251	1981	Yes	Outside	ED	1-Yes	35	26-35	Positive	Yes	Yes	02-Female	77-Declined to answer	01-Hispanic	Inside Boston	Widowed	0-No	0-No	1-Yes	Y	No contact information	N
BMC2253	1934	No	Outside	Inpatient	0-No	83	76+	Positive	Yes	Yes	02-Female	77-Declined to answer	01-Hispanic	Inside Boston	Widowed	0-No	0-No	0-No	N	Terminally Ill or Deceased	N
BMC2247	1977	No	Outside	ED	1-Yes	40	36-45	Positive	Yes	Yes	02-Female	05-White	02-Non-Hispanic	Outside Boston	Single	0-No	0-No	1-Yes	N	Receiving HCV care elsewhere	N
BMC2254	1968	No	Outside	Inpatient	0-No	49	46-55	Positive	Yes	Yes	01-Male	03-Black or African American	01-Hispanic	Inside Boston	Married	0-No	0-No	0-No	Y	N/A	Y
BMC2256	1942	No	Outside	Inpatient	1-Yes	75	66-75	Positive	Yes	Yes	01-Male	03-Black or African American	02-Non-Hispanic	Inside Boston	Single	0-No	0-No	1-Yes	N	Terminally Ill or Deceased	N
BMC2258	1975	Yes	Outside	ED	1-Yes	42	36-45	Positive	Yes	Yes	01-Male	77-Declined to answer	01-Hispanic	Inside Boston	Single	1-Yes	0-No	1-Yes	Y	N/A	Y
BMC2259	1949	No	Inside	ED	1-Yes	68	66-75	Positive	Yes	Yes	01-Male	03-Black or African American	02-Non-Hispanic	Inside Boston	Widowed	0-No	0-No	0-No	Y	N/A	Y
BMC2262	1953	No	Inside	Inpatient	1-Yes	64	56-65	Positive	Yes	Yes	01-Male	03-Black or African American	02-Non-Hispanic	Outside Boston	Single	0-No	0-No	0-No	N	Incarcerated	N
BMC2260	1960	No	Inside	ED	1-Yes	57	56-65	Positive	Yes	Yes	01-Male	77-Declined to answer	01-Hispanic	Inside Boston	Single	0-No	1-Yes	1-Yes	Y	N/A	Y
BMC2263	1997	Yes	Outside	ED	1-Yes	20	18-25	Positive	Yes	Yes	02-Female	05-White	02-Non-Hispanic	Inside Boston	Single	0-No	0-No	1-Yes	Y	Unreachable - Lost to follow-up	N
BMC2267	1967	Yes	Outside	ED	0-No	50	46-55	Positive	Yes	Yes	02-Female	05-White	02-Non-Hispanic	Inside Boston	Single	0-No	0-No	1-Yes	N	Receiving HCV care elsewhere	N
BMC2266	1966	Yes	Outside	ED	1-Yes	51	46-55	Positive	Yes	Yes	02-Female	05-White	02-Non-Hispanic	Outside Boston	Divorced	0-No	0-No	1-Yes	Y	Unreachable - Lost to follow-up	N
BMC2271	1979	Yes	Outside	Inpatient	1-Yes	38	36-45	Positive	Yes	Yes	01-Male	05-White	02-Non-Hispanic	Outside Boston	Single	0-No	0-No	1-Yes	Y	#N/A	Y
BMC2268	1967	Yes	Outside	ED	0-No	50	46-55	Positive	Yes	Yes	02-Female	05-White	02-Non-Hispanic	Inside Boston	Single	0-No	1-Yes	0-No	Y	N/A	Y
BMC2270	1971	Yes	Outside	ED	1-Yes	46	46-55	Positive	Yes	Yes	02-Female	77-Declined to answer	01-Hispanic	Inside Boston	Married	0-No	0-No	0-No	N	Receiving HCV care elsewhere	N
BMC2273	1980	Yes	Outside	ED	1-Yes	37	36-45	Positive	Yes	Yes	02-Female	05-White	02-Non-Hispanic	Inside Boston	Single	0-No	0-No	1-Yes	Y	Unreachable - Lost to follow-up	N
BMC2276	1990	Yes	Outside	ED	1-Yes	27	26-35	Positive	Yes	Yes	02-Female	03-Black or African American	02-Non-Hispanic	Inside Boston	Single	0-No	0-No	0-No	Y	In Progress	N
BMC2277	1976	Yes	Outside	GIM	1-Yes	41	36-45	Positive	Yes	Yes	02-Female	77-Declined to answer	02-Non-Hispanic	Outside Boston	Single	0-No	0-No	0-No	Y	N/A	Y
BMC2280	1988	Yes	Outside	ED	1-Yes	29	26-35	Positive	Yes	Yes	01-Male	05-White	02-Non-Hispanic	Inside Boston	Single	0-No	0-No	1-Yes	Y	In Progress	N
BMC2281	1981	Yes	Outside	ED	1-Yes	36	36-45	Positive	Yes	Yes	01-Male	05-White	02-Non-Hispanic	Outside Boston	Single	0-No	0-No	1-Yes	Y	Unreachable - Lost to follow-up	N
BMC2283	1958	No	Inside	CID	1-Yes	59	56-65	Positive	Yes	Yes	01-Male	03-Black or African American	02-Non-Hispanic	Inside Boston	Single	0-No	0-No	1-Yes	Y	N/A	Y
BMC2279	1957	Yes	Inside	GIM	1-Yes	60	56-65	Positive	Yes	Yes	01-Male	05-White	01-Hispanic	Inside Boston	Legally Separated	0-No	0-No	0-No	Y	N/A	Y
BMC2288	1986	Yes	Outside	Inpatient	1-Yes	31	26-35	Positive	Yes	Yes	02-Female	05-White	02-Non-Hispanic	Outside Boston	Single	0-No	0-No	1-Yes	Y	Unreachable - Lost to follow-up	N
BMC2284	1961	Yes	Inside	GIM	0-No	56	56-65	Positive	Yes	Yes	01-Male	02-Asian	02-Non-Hispanic	Inside Boston	Married	0-No	0-No	0-No	Y	N/A	Y
BMC2286	1975	No	Outside	ED	0-No	42	36-45	Positive	Yes	Yes	01-Male	03-Black or African American	02-Non-Hispanic	Inside Boston	Married	0-No	0-No	1-Yes	Y	Unreachable - Lost to follow-up	N
BMC2291	1962	Yes	Inside	ED	0-No	55	46-55	Positive	Yes	Yes	02-Female	05-White	02-Non-Hispanic	Inside Boston	Divorced	0-No	0-No	1-Yes	N	Receiving HCV care elsewhere	N
BMC2289	1959	Yes	Inside	ED	0-No	58	56-65	Positive	Yes	Yes	02-Female	03-Black or African American	02-Non-Hispanic	Inside Boston	Single	0-No	0-No	0-No	Y	N/A	Y
BMC2294	1977	Yes	Outside	GIM	1-Yes	40	36-45	Positive	Yes	Yes	01-Male	05-White	02-Non-Hispanic	Inside Boston	Married	0-No	0-No	1-Yes	Y	N/A	Y
BMC2296	1985	Yes	Outside	Inpatient	1-Yes	32	26-35	Positive	Yes	Yes	01-Male	05-White	02-Non-Hispanic	Inside Boston	Married	0-No	0-No	0-No	Y	No contact information	N
BMC2299	1974	No	Outside	ED	1-Yes	43	36-45	Positive	Yes	Yes	02-Female	77-Declined to answer	02-Non-Hispanic	Inside Boston	Single	0-No	0-No	1-Yes	N	Terminally Ill or Deceased	N
BMC168	1962	No	Inside	ED	1-Yes	55	46-55	Positive	Yes	Yes	01-Male	77-Declined to answer	01-Hispanic	Inside Boston	Single	1-Yes	0-No	1-Yes	Y	N/A	Y
BMC2305	1994	Yes	Outside	Inpatient	1-Yes	23	18-25	Positive	Yes	Yes	02-Female	05-White	02-Non-Hispanic	Outside Boston	Single	0-No	0-No	1-Yes	N	No contact information	N
BMC2311	1996	Yes	Outside	ED	1-Yes	21	18-25	Positive	Yes	Yes	02-Female	05-White	02-Non-Hispanic	Outside Boston	Single	0-No	0-No	1-Yes	Y	Unreachable - Lost to follow-up	N
BMC2306	1990	Yes	Outside	ED	1-Yes	26	26-35	Positive	Yes	Yes	02-Female	05-White	02-Non-Hispanic	Outside Boston	Single	0-No	0-No	1-Yes	Y	N/A	Y
BMC2310	1957	No	Inside	GIM	0-No	60	56-65	Positive	Yes	Yes	01-Male	77-Declined to answer	01-Hispanic	Inside Boston	Single	0-No	0-No	0-No	Y	N/A	Y
BMC2312	1955	No	Inside	GIM	1-Yes	62	56-65	Positive	Yes	Yes	01-Male	03-Black or African American	02-Non-Hispanic	Outside Boston	Single	0-No	0-No	0-No	Y	N/A	Y
BMC2316	1989	Yes	Outside	GIM	0-No	28	26-35	Positive	Yes	Yes	01-Male	03-Black or African American	02-Non-Hispanic	Outside Boston	Single	0-No	0-No	0-No	Y	N/A	Y
BMC2317	1980	Yes	Outside	ED	1-Yes	37	36-45	Positive	Yes	Yes	01-Male	77-Declined to answer	01-Hispanic	Inside Boston	Married	0-No	0-No	1-Yes	Y	N/A	Y
BMC2320	1988	Yes	Outside	Inpatient	1-Yes	29	26-35	Positive	Yes	Yes	02-Female	05-White	02-Non-Hispanic	Outside Boston	Single	0-No	0-No	0-No	Y	In Progress	N
BMC2318	1978	Yes	Outside	GIM	1-Yes	39	36-45	Positive	Yes	Yes	01-Male	05-White	02-Non-Hispanic	Outside Boston	Single	0-No	0-No	1-Yes	Y	N/A	Y
BMC2323	1979	Yes	Outside	ED	1-Yes	38	36-45	Positive	Yes	Yes	01-Male	05-White	02-Non-Hispanic	Inside Boston	Single	0-No	0-No	1-Yes	Y	Unreachable - Lost to follow-up	N
BMC2327	1982	Yes	Outside	ED	1-Yes	35	26-35	Positive	Yes	Yes	01-Male	05-White	02-Non-Hispanic	Outside Boston	Single	0-No	0-No	1-Yes	Y	Unreachable - Lost to follow-up	N
BMC2326	1971	No	Outside	GIM	1-Yes	46	46-55	Positive	Yes	Yes	02-Female	05-White	02-Non-Hispanic	Inside Boston	Single	0-No	0-No	0-No	Y	In Progress	N
BMC2329	1955	Yes	Inside	ED	1-Yes	62	56-65	Positive	Yes	Yes	01-Male	03-Black or African American	02-Non-Hispanic	Inside Boston	Single	0-No	0-No	0-No	N	Incarcerated	N
BMC2331	1962	No	Inside	ED	1-Yes	55	46-55	Positive	Yes	Yes	01-Male	03-Black or African American	02-Non-Hispanic	Inside Boston	Single	0-No	0-No	1-Yes	Y	N/A	Y
BMC2335	1988	Yes	Outside	ED	1-Yes	28	26-35	Positive	Yes	Yes	01-Male	05-White	02-Non-Hispanic	Inside Boston	Single	0-No	0-No	1-Yes	Y	Unreachable - Lost to follow-up	N
BMC2348	1973	Yes	Outside	ED	1-Yes	44	36-45	Positive	Yes	Yes	01-Male	02-Asian	02-Non-Hispanic	Inside Boston	Single	0-No	0-No	1-Yes	Y	Unreachable - Lost to follow-up	N
BMC2347	1980	Yes	Outside	GIM	1-Yes	37	36-45	Positive	Yes	Yes	01-Male	05-White	02-Non-Hispanic	Inside Boston	Single	0-No	0-No	1-Yes	Y	N/A	Y
BMC2344	1977	No	Outside	GIM	1-Yes	40	36-45	Positive	Yes	Yes	01-Male	05-White	02-Non-Hispanic	Outside Boston	Single	0-No	0-No	1-Yes	Y	N/A	Y
BMC2346	1950	No	Inside	GIM	1-Yes	67	66-75	Positive	Yes	Yes	01-Male	03-Black or African American	02-Non-Hispanic	Outside Boston	Married	0-No	0-No	0-No	Y	N/A	Y
BMC2345	1946	Yes	Inside	Fam Med	0-No	71	66-75	Positive	Yes	Yes	02-Female	03-Black or African American	02-Non-Hispanic	Inside Boston	Single	0-No	0-No	0-No	Y	Refused to be linked to care	Y
BMC2356	1985	Yes	Outside	ED	1-Yes	32	26-35	Positive	Yes	Yes	01-Male	77-Declined to answer	01-Hispanic	Inside Boston	Single	0-No	0-No	1-Yes	Y	No contact information	N
BMC2355	1990	No	Outside	CID	1-Yes	27	26-35	Positive	Yes	Yes	01-Male	05-White	02-Non-Hispanic	Inside Boston	Single	0-No	0-No	0-No	N	Receiving HCV care elsewhere	N
BMC2357	1976	No	Outside	ED	1-Yes	41	36-45	Positive	Yes	Yes	01-Male	77-Declined to answer	01-Hispanic	Inside Boston	Single	0-No	0-No	1-Yes	Y	N/A	Y
BMC2363	1946	Yes	Inside	Fam Med	0-No	72	66-75	Positive	Yes	Yes	02-Female	03-Black or African American	02-Non-Hispanic	Inside Boston	Single	0-No	0-No	0-No	Y	N/A	Y
BMC2364	1965	Yes	Inside	ED	1-Yes	52	46-55	Positive	Yes	Yes	01-Male	03-Black or African American	02-Non-Hispanic	Inside Boston	Single	0-No	0-No	1-Yes	Y	Unreachable - Lost to follow-up	N
BMC2366	1994	No	Outside	Inpatient	1-Yes	23	18-25	Positive	Yes	Yes	02-Female	05-White	02-Non-Hispanic	Outside Boston	Single	0-No	0-No	1-Yes	Y	N/A	Y
BMC2365	1959	No	Inside	Inpatient	1-Yes	58	56-65	Positive	Yes	Yes	02-Female	03-Black or African American	02-Non-Hispanic	Outside Boston	Married	0-No	1-Yes	0-No	Y	In Progress	N
BMC2368	1988	No	Outside	Inpatient	1-Yes	29	26-35	Positive	Yes	Yes	01-Male	05-White	02-Non-Hispanic	Outside Boston	Single	0-No	0-No	1-Yes	Y	Unreachable - Lost to follow-up	N
BMC2373	1957	No	Inside	ED	0-No	60	56-65	Positive	Yes	Yes	01-Male	05-White	02-Non-Hispanic	Inside Boston	Legally Separated	0-No	0-No	1-Yes	Y	N/A	Y
BMC2369	1959	Yes	Inside	Fam Med	0-No	58	56-65	Positive	Yes	Yes	01-Male	03-Black or African American	02-Non-Hispanic	Inside Boston	Single	0-No	0-No	1-Yes	Y	#N/A	Y
BMC2381	1939	Yes	Outside	ED	0-No	78	76+	Positive	Yes	Yes	02-Female	77-Declined to answer	01-Hispanic	Inside Boston	Married	0-No	0-No	0-No	Y	Refused to be linked to care	N
BMC2376	1995	Yes	Outside	GIM	1-Yes	22	18-25	Positive	Yes	Yes	01-Male	05-White	02-Non-Hispanic	Outside Boston	Single	0-No	0-No	0-No	Y	N/A	Y
BMC2380	1983	No	Outside	Inpatient	1-Yes	34	26-35	Positive	Yes	Yes	01-Male	05-White	02-Non-Hispanic	Outside Boston	Single	0-No	0-No	1-Yes	Y	Unreachable - Lost to follow-up	N
BMC2375	1953	No	Inside	GIM	1-Yes	64	56-65	Positive	Yes	Yes	01-Male	03-Black or African American	02-Non-Hispanic	Inside Boston	Single	0-No	0-No	0-No	Y	N/A	Y
BMC2379	1979	Yes	Outside	GIM	1-Yes	38	36-45	Positive	Yes	Yes	01-Male	03-Black or African American	02-Non-Hispanic	Inside Boston	Single	0-No	0-No	0-No	Y	N/A	Y
BMC2386	1989	No	Outside	ED	1-Yes	28	26-35	Positive	Yes	Yes	01-Male	05-White	02-Non-Hispanic	Outside Boston	Single	0-No	0-No	0-No	Y	Refused to be linked to care	N
BMC2384	1984	Yes	Outside	GIM	1-Yes	33	26-35	Positive	Yes	Yes	02-Female	05-White	02-Non-Hispanic	Inside Boston	Single	0-No	0-No	1-Yes	Y	N/A	Y
BMC2383	1942	Yes	Outside	GIM	1-Yes	75	66-75	Positive	Yes	Yes	01-Male	77-Declined to answer	02-Non-Hispanic	Inside Boston	Single	0-No	0-No	1-Yes	Y	N/A	Y
BMC2390	1959	Yes	Inside	ED	1-Yes	58	56-65	Positive	Yes	Yes	02-Female	05-White	02-Non-Hispanic	Outside Boston	Single	0-No	0-No	1-Yes	Y	Unreachable - Lost to follow-up	N
BMC2387	1965	Yes	Inside	Fam Med	0-No	52	46-55	Positive	Yes	Yes	01-Male	77-Declined to answer	01-Hispanic	Inside Boston	Legally Separated	0-No	0-No	0-No	Y	N/A	Y
BMC2389	1955	Yes	Inside	ED	0-No	62	56-65	Positive	Yes	Yes	01-Male	05-White	02-Non-Hispanic	Inside Boston	Legally Separated	0-No	0-No	0-No	N	Terminally Ill or Deceased	N
BMC2394	1990	Yes	Outside	ED	1-Yes	27	26-35	Positive	Yes	Yes	01-Male	05-White	02-Non-Hispanic	Outside Boston	Single	0-No	0-No	0-No	N	Receiving HCV care elsewhere	N
BMC2393	1991	No	Outside	CID	1-Yes	26	26-35	Positive	Yes	Yes	02-Female	05-White	02-Non-Hispanic	Outside Boston	Single	0-No	1-Yes	1-Yes	Y	N/A	Y
BMC2395	1948	Yes	Inside	ED	0-No	70	66-75	Positive	Yes	Yes	02-Female	05-White	02-Non-Hispanic	Inside Boston	Other	0-No	0-No	0-No	N	Receiving HCV care elsewhere	N
BMC2397	1976	Yes	Outside	Inpatient	1-Yes	41	36-45	Positive	Yes	Yes	01-Male	05-White	02-Non-Hispanic	Inside Boston	Single	0-No	0-No	1-Yes	Y	No contact information	N
BMC2399	1957	Yes	Inside	Inpatient	1-Yes	60	56-65	Positive	Yes	Yes	01-Male	05-White	02-Non-Hispanic	Inside Boston	Single	0-No	0-No	0-No	N	Receiving HCV care elsewhere	N
BMC2401	1992	Yes	Outside	ED	1-Yes	25	18-25	Positive	Yes	Yes	02-Female	05-White	02-Non-Hispanic	Outside Boston	Single	0-No	0-No	1-Yes	N	Incarcerated	N
BMC2402	1969	Yes	Outside	ED	0-No	48	46-55	Positive	Yes	Yes	01-Male	03-Black or African American	02-Non-Hispanic	Outside Boston	Single	0-No	0-No	1-Yes	Y	Unreachable - Lost to follow-up	N
BMC2405	1957	Yes	Inside	Inpatient	1-Yes	60	56-65	Positive	Yes	Yes	02-Female	77-Declined to answer	02-Non-Hispanic	Outside Boston	Other	0-No	0-No	1-Yes	N	Terminally Ill or Deceased	N
BMC2403	1985	Yes	Outside	Inpatient	1-Yes	32	26-35	Positive	Yes	Yes	02-Female	05-White	02-Non-Hispanic	Outside Boston	Married	0-No	0-No	0-No	N	Terminally Ill or Deceased	N
BMC2409	1991	Yes	Outside	Inpatient	0-No	26	26-35	Positive	Yes	Yes	02-Female	05-White	02-Non-Hispanic	Inside Boston	Single	0-No	0-No	1-Yes	Y	Unreachable - Lost to follow-up	Y
BMC2408	1993	Yes	Outside	GIM	1-Yes	24	18-25	Positive	Yes	Yes	01-Male	05-White	02-Non-Hispanic	Outside Boston	Single	0-No	0-No	1-Yes	Y	Unreachable - Lost to follow-up	N
BMC2410	1988	Yes	Outside	Inpatient	1-Yes	29	26-35	Positive	Yes	Yes	02-Female	05-White	02-Non-Hispanic	Outside Boston	Other	0-No	0-No	1-Yes	Y	N/A	Y
BMC2415	1991	Yes	Outside	ED	1-Yes	26	26-35	Positive	Yes	Yes	01-Male	05-White	02-Non-Hispanic	Inside Boston	Single	0-No	0-No	1-Yes	N	Receiving HCV care elsewhere	N
BMC2412	1980	Yes	Outside	ED	1-Yes	37	36-45	Positive	Yes	Yes	02-Female	05-White	02-Non-Hispanic	Inside Boston	Single	0-No	0-No	1-Yes	Y	Unreachable - Lost to follow-up	N
BMC2414	1977	No	Outside	ED	1-Yes	40	36-45	Positive	Yes	Yes	02-Female	05-White	02-Non-Hispanic	Outside Boston	Single	0-No	1-Yes	1-Yes	Y	No contact information	N
BMC2411	1962	No	Inside	ED	1-Yes	55	46-55	Positive	Yes	Yes	01-Male	77-Declined to answer	01-Hispanic	Inside Boston	Divorced	0-No	0-No	1-Yes	Y	N/A	Y
BMC2420	1990	Yes	Outside	ED	1-Yes	27	26-35	Positive	Yes	Yes	02-Female	03-Black or African American	02-Non-Hispanic	Inside Boston	Single	0-No	0-No	0-No	N	Receiving HCV care elsewhere	N
BMC2421	1971	No	Outside	ED	1-Yes	46	46-55	Positive	Yes	Yes	01-Male	05-White	02-Non-Hispanic	Inside Boston	Single	0-No	0-No	1-Yes	N	Receiving HCV care elsewhere	N
BMC2422	1981	No	Outside	ED	1-Yes	36	36-45	Positive	Yes	Yes	01-Male	05-White	02-Non-Hispanic	Outside Boston	Single	0-No	0-No	1-Yes	Y	Unreachable - Lost to follow-up	N
BMC2425	1988	No	Outside	GIM	1-Yes	29	26-35	Positive	Yes	Yes	01-Male	05-White	02-Non-Hispanic	Inside Boston	Single	0-No	0-No	0-No	Y	In Progress	N
BMC2427	1958	No	Inside	ED	0-No	59	56-65	Positive	Yes	Yes	02-Female	05-White	02-Non-Hispanic	Outside Boston	Married	0-No	0-No	1-Yes	Y	Refused to be linked to care	N
BMC2429	1995	Yes	Outside	CID	1-Yes	22	18-25	Positive	Yes	Yes	01-Male	05-White	02-Non-Hispanic	Outside Boston	Single	0-No	0-No	0-No	Y	N/A	Y
BMC2436	1984	No	Outside	ED	1-Yes	33	26-35	Positive	Yes	Yes	01-Male	05-White	02-Non-Hispanic	Inside Boston	Single	0-No	0-No	1-Yes	Y	No contact information	N
BMC2440	1961	Yes	Inside	ED	1-Yes	57	56-65	Positive	Yes	Yes	01-Male	03-Black or African American	02-Non-Hispanic	Inside Boston	Single	0-No	0-No	1-Yes	Y	Unreachable - Lost to follow-up	N
BMC2445	1958	Yes	Inside	Fam Med	0-No	59	56-65	Positive	Yes	Yes	02-Female	05-White	02-Non-Hispanic	Inside Boston	Married	0-No	0-No	0-No	Y	N/A	Y
BMC2449	1988	Yes	Outside	GIM	1-Yes	29	26-35	Positive	Yes	Yes	01-Male	05-White	01-Hispanic	Inside Boston	Married	0-No	0-No	1-Yes	Y	N/A	Y
BMC2452	1983	No	Outside	ED	1-Yes	34	26-35	Positive	Yes	Yes	01-Male	05-White	02-Non-Hispanic	Inside Boston	Single	0-No	0-No	1-Yes	Y	No contact information	N
BMC2451	1980	No	Outside	ED	1-Yes	37	36-45	Positive	Yes	Yes	01-Male	03-Black or African American	01-Hispanic	Inside Boston	Single	0-No	1-Yes	1-Yes	N	Receiving HCV care elsewhere	N
BMC2454	1978	No	Outside	Inpatient	1-Yes	39	36-45	Positive	Yes	Yes	02-Female	77-Declined to answer	02-Non-Hispanic	Inside Boston	Single	0-No	0-No	1-Yes	Y	Refused to be linked to care	N
BMC2456	1979	Yes	Outside	ED	1-Yes	38	36-45	Positive	Yes	Yes	02-Female	77-Declined to answer	02-Non-Hispanic	Inside Boston	Legally Separated	0-No	0-No	1-Yes	Y	In Progress	N
BMC2462	1969	Yes	Outside	ED	1-Yes	49	46-55	Positive	Yes	Yes	01-Male	05-White	02-Non-Hispanic	Inside Boston	Legally Separated	0-No	0-No	1-Yes	Y	No contact information	N
BMC2461	1938	Yes	Outside	ED	0-No	79	76+	Positive	Yes	Yes	01-Male	05-White	02-Non-Hispanic	Inside Boston	Single	0-No	0-No	1-Yes	N	Receiving HCV care elsewhere	N
BMC2463	1987	Yes	Outside	ED	1-Yes	30	26-35	Positive	Yes	Yes	01-Male	05-White	02-Non-Hispanic	Inside Boston	Single	0-No	0-No	1-Yes	Y	N/A	Y
BMC2465	1983	No	Outside	Inpatient	1-Yes	34	26-35	Positive	Yes	Yes	01-Male	05-White	02-Non-Hispanic	Outside Boston	Single	0-No	0-No	1-Yes	Y	No contact information	N
BMC2464	1969	No	Outside	ED	1-Yes	48	46-55	Positive	Yes	Yes	01-Male	03-Black or African American	02-Non-Hispanic	Inside Boston	Single	0-No	0-No	1-Yes	Y	Unreachable - Lost to follow-up	N
BMC2468	1982	Yes	Outside	ED	0-No	35	26-35	Positive	Yes	Yes	01-Male	05-White	02-Non-Hispanic	Outside Boston	Single	0-No	0-No	0-No	N	Receiving HCV care elsewhere	N
BMC2472	1994	Yes	Outside	GIM	1-Yes	23	18-25	Positive	Yes	Yes	02-Female	05-White	02-Non-Hispanic	Outside Boston	Single	0-No	0-No	0-No	Y	Unreachable - Lost to follow-up	N
BMC2476	1965	Yes	Inside	ED	1-Yes	52	46-55	Positive	Yes	Yes	01-Male	77-Declined to answer	01-Hispanic	Inside Boston	Single	0-No	0-No	1-Yes	Y	N/A	Y
BMC2481	1961	Yes	Inside	Inpatient	0-No	56	56-65	Positive	Yes	Yes	02-Female	05-White	02-Non-Hispanic	Outside Boston	Single	0-No	0-No	0-No	N	No contact information	N
BMC2480	1973	Yes	Outside	ED	1-Yes	44	36-45	Positive	Yes	Yes	02-Female	77-Declined to answer	01-Hispanic	Inside Boston	Single	0-No	0-No	0-No	Y	N/A	Y
BMC2478	1980	No	Outside	ED	1-Yes	37	36-45	Positive	Yes	Yes	01-Male	05-White	02-Non-Hispanic	Outside Boston	Single	0-No	0-No	0-No	Y	Refused to be linked to care	N
BMC2479	1986	Yes	Outside	GIM	1-Yes	31	26-35	Positive	Yes	Yes	01-Male	05-White	02-Non-Hispanic	Outside Boston	Single	0-No	0-No	0-No	Y	Unreachable - Lost to follow-up	N
BMC96	1968	No	Outside	GIM	1-Yes	49	46-55	Positive	Yes	Yes	01-Male	05-White	02-Non-Hispanic	Inside Boston	Married	0-No	0-No	1-Yes	Y	N/A	Y
BMC2485	1971	Yes	Outside	GIM	1-Yes	46	46-55	Positive	Yes	Yes	02-Female	05-White	02-Non-Hispanic	Outside Boston	Legally Separated	0-No	0-No	1-Yes	Y	Refused to be linked to care	N
BMC2488	1968	Yes	Outside	GIM	1-Yes	49	46-55	Positive	Yes	Yes	02-Female	05-White	02-Non-Hispanic	Inside Boston	Single	0-No	0-No	1-Yes	Y	N/A	Y
BMC2482	1969	Yes	Outside	ED	1-Yes	48	46-55	Positive	Yes	Yes	02-Female	03-Black or African American	02-Non-Hispanic	Outside Boston	Single	0-No	0-No	0-No	N	Receiving HCV care elsewhere	N
BMC2492	1978	Yes	Outside	GIM	0-No	39	36-45	Positive	Yes	Yes	01-Male	77-Declined to answer	02-Non-Hispanic	Outside Boston	Other	0-No	0-No	0-No	Y	Unreachable - Lost to follow-up	N
BMC2494	1987	Yes	Outside	ED	1-Yes	31	26-35	Positive	Yes	Yes	01-Male	05-White	02-Non-Hispanic	Inside Boston	Single	0-No	0-No	1-Yes	Y	N/A	Y
BMC2495	1990	Yes	Outside	Inpatient	1-Yes	27	26-35	Positive	Yes	Yes	02-Female	05-White	02-Non-Hispanic	Outside Boston	Single	0-No	0-No	1-Yes	N	Terminally Ill or Deceased	N
BMC2501	1993	Yes	Outside	ED	1-Yes	24	18-25	Positive	Yes	Yes	01-Male	05-White	02-Non-Hispanic	Outside Boston	Single	0-No	0-No	1-Yes	Y	No contact information	N
BMC2498	1982	No	Outside	ED	1-Yes	35	26-35	Positive	Yes	Yes	01-Male	05-White	02-Non-Hispanic	Outside Boston	Single	0-No	0-No	1-Yes	Y	No contact information	N
BMC2497	1971	No	Outside	ED	1-Yes	46	46-55	Positive	Yes	Yes	01-Male	77-Declined to answer	01-Hispanic	Inside Boston	Single	0-No	0-No	1-Yes	N	Receiving HCV care elsewhere	N
BMC2505	1965	Yes	Inside	GIM	0-No	52	46-55	Positive	Yes	Yes	01-Male	77-Declined to answer	01-Hispanic	Inside Boston	Single	0-No	0-No	1-Yes	Y	N/A	Y
BMC2506	1989	Yes	Outside	Inpatient	1-Yes	28	26-35	Positive	Yes	Yes	02-Female	05-White	02-Non-Hispanic	Inside Boston	Single	0-No	0-No	1-Yes	Y	Unreachable - Lost to follow-up	N
BMC2503	1986	No	Outside	GIM	1-Yes	31	26-35	Positive	Yes	Yes	02-Female	03-Black or African American	02-Non-Hispanic	Inside Boston	Single	0-No	1-Yes	1-Yes	Y	N/A	Y
BMC2507	1961	No	Inside	ED	0-No	57	56-65	Positive	Yes	Yes	01-Male	05-White	02-Non-Hispanic	Outside Boston	Single	0-No	0-No	0-No	N	Incarcerated	N
BMC2502	1970	Yes	Outside	GIM	1-Yes	47	46-55	Positive	Yes	Yes	02-Female	77-Declined to answer	01-Hispanic	Inside Boston	Married	0-No	0-No	0-No	Y	N/A	Y
BMC2512	1965	No	Inside	ED	1-Yes	53	46-55	Positive	Yes	Yes	01-Male	03-Black or African American	02-Non-Hispanic	Inside Boston	Single	0-No	0-No	1-Yes	Y	N/A	Y
BMC2514	1982	No	Outside	GIM	1-Yes	36	36-45	Positive	Yes	Yes	01-Male	05-White	02-Non-Hispanic	Outside Boston	Single	0-No	0-No	1-Yes	Y	N/A	Y
BMC2513	1984	No	Outside	GIM	1-Yes	33	26-35	Positive	Yes	Yes	01-Male	05-White	02-Non-Hispanic	Outside Boston	Single	0-No	0-No	1-Yes	Y	N/A	Y
BMC2516	1970	Yes	Outside	ED	1-Yes	47	46-55	Positive	Yes	Yes	01-Male	77-Declined to answer	01-Hispanic	Inside Boston	Single	0-No	0-No	1-Yes	N	Receiving HCV care elsewhere	N
BMC2521	1983	Yes	Outside	GIM	1-Yes	34	26-35	Positive	Yes	Yes	01-Male	05-White	02-Non-Hispanic	Inside Boston	Single	0-No	0-No	1-Yes	Y	N/A	Y
BMC2522	1976	No	Outside	ED	1-Yes	41	36-45	Positive	Yes	Yes	01-Male	77-Declined to answer	01-Hispanic	Inside Boston	Single	0-No	0-No	1-Yes	Y	Unreachable - Lost to follow-up	N
BMC2524	1954	Yes	Inside	ED	1-Yes	64	56-65	Positive	Yes	Yes	01-Male	03-Black or African American	02-Non-Hispanic	Inside Boston	Single	0-No	0-No	1-Yes	N	Receiving HCV care elsewhere	N
BMC2526	1987	Yes	Outside	Inpatient	1-Yes	30	26-35	Positive	Yes	Yes	01-Male	05-White	02-Non-Hispanic	Outside Boston	Single	0-No	0-No	1-Yes	Y	Refused to be linked to care	N
BMC2525	1937	Yes	Outside	ED	0-No	80	76+	Positive	Yes	Yes	01-Male	02-Asian	02-Non-Hispanic	Outside Boston	Other	0-No	0-No	0-No	Y	N/A	Y
BMC2535	1974	Yes	Outside	Inpatient	1-Yes	43	36-45	Positive	Yes	Yes	01-Male	03-Black or African American	01-Hispanic	Inside Boston	Single	0-No	1-Yes	1-Yes	Y	Unreachable - Lost to follow-up	N
BMC2537	1971	No	Outside	GIM	1-Yes	46	46-55	Positive	Yes	Yes	02-Female	05-White	02-Non-Hispanic	Outside Boston	Divorced	0-No	0-No	1-Yes	Y	N/A	Y
BMC2540	1982	Yes	Outside	Inpatient	1-Yes	35	26-35	Positive	Yes	Yes	02-Female	05-White	02-Non-Hispanic	Inside Boston	Single	0-No	0-No	1-Yes	Y	N/A	Y
BMC2539	1987	Yes	Outside	CID	1-Yes	30	26-35	Positive	Yes	Yes	02-Female	05-White	02-Non-Hispanic	Inside Boston	Single	0-No	1-Yes	1-Yes	N	Receiving HCV care elsewhere	N
BMC2545	1979	No	Outside	GIM	1-Yes	38	36-45	Positive	Yes	Yes	02-Female	02-Asian	02-Non-Hispanic	Outside Boston	Single	0-No	0-No	1-Yes	Y	N/A	Y
BMC2548	1983	Yes	Outside	ED	1-Yes	34	26-35	Positive	Yes	Yes	01-Male	77-Declined to answer	02-Non-Hispanic	Outside Boston	Other	0-No	0-No	0-No	Y	Unreachable - Lost to follow-up	N
BMC2549	1981	Yes	Outside	ED	1-Yes	36	36-45	Positive	Yes	Yes	01-Male	77-Declined to answer	01-Hispanic	Inside Boston	Single	0-No	0-No	1-Yes	Y	N/A	Y
BMC2553	1954	Yes	Inside	ED	1-Yes	63	56-65	Positive	Yes	Yes	01-Male	03-Black or African American	02-Non-Hispanic	Inside Boston	Divorced	0-No	0-No	0-No	Y	N/A	Y
BMC2552	1974	No	Outside	ED	1-Yes	43	36-45	Positive	Yes	Yes	02-Female	77-Declined to answer	01-Hispanic	Inside Boston	Single	0-No	0-No	1-Yes	N	Receiving HCV care elsewhere	N
BMC2551	1978	Yes	Outside	ED	1-Yes	39	36-45	Positive	Yes	Yes	02-Female	05-White	02-Non-Hispanic	Outside Boston	Single	0-No	0-No	0-No	Y	Unreachable - Lost to follow-up	N
BMC2550	1971	No	Outside	ED	1-Yes	46	46-55	Positive	Yes	Yes	01-Male	05-White	02-Non-Hispanic	Inside Boston	Single	0-No	0-No	1-Yes	N	Receiving HCV care elsewhere	N
BMC2557	1970	Yes	Outside	ED	1-Yes	47	46-55	Positive	Yes	Yes	01-Male	03-Black or African American	01-Hispanic	Inside Boston	Other	0-No	0-No	0-No	N	Incarcerated	N
BMC2559	1980	Yes	Outside	Inpatient	1-Yes	37	36-45	Positive	Yes	Yes	01-Male	77-Declined to answer	01-Hispanic	Inside Boston	Single	0-No	0-No	0-No	N	Incarcerated	N
BMC2556	1987	Yes	Outside	GIM	1-Yes	30	26-35	Positive	Yes	Yes	01-Male	03-Black or African American	02-Non-Hispanic	Outside Boston	Single	0-No	0-No	1-Yes	Y	No contact information	N
BMC2565	1987	No	Outside	GIM	1-Yes	30	26-35	Positive	Yes	Yes	01-Male	05-White	02-Non-Hispanic	Outside Boston	Single	0-No	0-No	1-Yes	Y	No contact information	N
BMC2561	1984	Yes	Outside	ED	1-Yes	33	26-35	Positive	Yes	Yes	01-Male	05-White	02-Non-Hispanic	Outside Boston	Single	0-No	0-No	0-No	N	Incarcerated	N
BMC2567	1979	No	Outside	CID	1-Yes	39	36-45	Positive	Yes	Yes	01-Male	77-Declined to answer	01-Hispanic	Outside Boston	Single	0-No	0-No	1-Yes	Y	Refused to be linked to care	N
BMC2573	1958	Yes	Inside	GIM	0-No	60	56-65	Positive	Yes	Yes	01-Male	03-Black or African American	02-Non-Hispanic	Inside Boston	Single	0-No	0-No	0-No	N	Terminally Ill or Deceased	N
BMC2582	1966	Yes	Outside	ED	1-Yes	51	46-55	Positive	Yes	Yes	01-Male	05-White	02-Non-Hispanic	Outside Boston	Divorced	0-No	0-No	1-Yes	Y	Unreachable - Lost to follow-up	N
BMC2580	1982	Yes	Outside	GIM	1-Yes	35	26-35	Positive	Yes	Yes	01-Male	77-Declined to answer	01-Hispanic	Inside Boston	Single	0-No	0-No	1-Yes	Y	N/A	Y
BMC2581	1959	Yes	Inside	GIM	0-No	58	56-65	Positive	Yes	Yes	01-Male	77-Declined to answer	01-Hispanic	Inside Boston	Single	0-No	0-No	1-Yes	Y	N/A	Y
BMC2584	1988	Yes	Outside	ED	1-Yes	29	26-35	Positive	Yes	Yes	02-Female	05-White	02-Non-Hispanic	Outside Boston	Other	0-No	0-No	1-Yes	Y	No contact information	N
BMC2583	1965	Yes	Inside	Inpatient	0-No	52	46-55	Positive	Yes	Yes	01-Male	03-Black or African American	02-Non-Hispanic	Inside Boston	Single	0-No	0-No	0-No	Y	N/A	Y
BMC2586	1990	No	Outside	Inpatient	1-Yes	27	26-35	Positive	Yes	Yes	01-Male	05-White	02-Non-Hispanic	Outside Boston	Single	0-No	0-No	1-Yes	N	Incarcerated	N
BMC2585	1973	No	Outside	ED	1-Yes	44	36-45	Positive	Yes	Yes	01-Male	03-Black or African American	02-Non-Hispanic	Outside Boston	Single	0-No	0-No	1-Yes	Y	Unreachable - Lost to follow-up	N
BMC2587	1992	Yes	Outside	Inpatient	1-Yes	26	26-35	Positive	Yes	Yes	02-Female	05-White	02-Non-Hispanic	Outside Boston	Single	0-No	0-No	0-No	Y	Unreachable - Lost to follow-up	N
BMC2588	1980	Yes	Outside	ED	1-Yes	37	36-45	Positive	Yes	Yes	01-Male	03-Black or African American	02-Non-Hispanic	Inside Boston	Single	0-No	0-No	1-Yes	Y	In Progress	N
BMC2589	1954	No	Inside	Inpatient	1-Yes	64	56-65	Positive	Yes	Yes	01-Male	05-White	02-Non-Hispanic	Inside Boston	Divorced	0-No	0-No	1-Yes	Y	Refused to be linked to care	N
BMC2599	1977	Yes	Outside	ED	1-Yes	40	36-45	Positive	Yes	Yes	02-Female	05-White	02-Non-Hispanic	Outside Boston	Single	0-No	0-No	0-No	N	Receiving HCV care elsewhere	N
BMC2593	1900	Yes	Outside	ED	0-No	118	76+	Positive	Yes	Yes	01-Male	77-Declined to answer	01-Hispanic	Inside Boston	Single	0-No	0-No	0-No	Y	No contact information	N
BMC2594	1982	No	Outside	ED	1-Yes	35	26-35	Positive	Yes	Yes	02-Female	05-White	02-Non-Hispanic	Outside Boston	Single	0-No	0-No	1-Yes	Y	N/A	Y
BMC2598	1965	Yes	Inside	GIM	1-Yes	53	46-55	Positive	Yes	Yes	01-Male	03-Black or African American	02-Non-Hispanic	Inside Boston	Single	0-No	0-No	1-Yes	Y	N/A	Y
BMC2605	1981	Yes	Outside	ED	1-Yes	36	36-45	Positive	Yes	Yes	02-Female	05-White	02-Non-Hispanic	Inside Boston	Single	0-No	0-No	1-Yes	Y	Unreachable - Lost to follow-up	N
BMC2604	1955	No	Inside	Inpatient	1-Yes	62	56-65	Positive	Yes	Yes	01-Male	05-White	02-Non-Hispanic	Inside Boston	Single	1-Yes	1-Yes	1-Yes	N	Terminally Ill or Deceased	N
BMC2608	1964	Yes	Inside	GIM	1-Yes	53	46-55	Positive	Yes	Yes	01-Male	05-White	01-Hispanic	Inside Boston	Married	0-No	0-No	0-No	Y	N/A	Y
BMC2610	1959	No	Inside	CID	1-Yes	58	56-65	Positive	Yes	Yes	02-Female	05-White	02-Non-Hispanic	Outside Boston	Widowed	0-No	0-No	0-No	Y	N/A	Y
BMC2607	1956	Yes	Inside	GIM	1-Yes	61	56-65	Positive	Yes	Yes	01-Male	03-Black or African American	02-Non-Hispanic	Inside Boston	Single	0-No	0-No	0-No	Y	N/A	Y
BMC2616	1984	Yes	Outside	ED	1-Yes	33	26-35	Positive	Yes	Yes	01-Male	05-White	02-Non-Hispanic	Outside Boston	Single	0-No	0-No	1-Yes	Y	N/A	Y
BMC2615	1977	Yes	Outside	Inpatient	1-Yes	40	36-45	Positive	Yes	Yes	02-Female	05-White	02-Non-Hispanic	Outside Boston	Single	0-No	0-No	0-No	N	Terminally Ill or Deceased	N
BMC2621	1989	Yes	Outside	GIM	1-Yes	28	26-35	Positive	Yes	Yes	02-Female	77-Declined to answer	01-Hispanic	Inside Boston	Single	0-No	0-No	1-Yes	Y	N/A	Y
BMC2619	1969	Yes	Outside	ED	1-Yes	48	46-55	Positive	Yes	Yes	01-Male	03-Black or African American	02-Non-Hispanic	Inside Boston	Single	0-No	0-No	1-Yes	Y	No contact information	N
BMC2626	1958	Yes	Inside	GIM	0-No	59	56-65	Positive	Yes	Yes	01-Male	03-Black or African American	02-Non-Hispanic	Inside Boston	Single	0-No	0-No	0-No	Y	N/A	Y
BMC2625	1967	Yes	Outside	ED	1-Yes	50	46-55	Positive	Yes	Yes	01-Male	77-Declined to answer	01-Hispanic	Inside Boston	Single	0-No	0-No	0-No	Y	N/A	Y
BMC2628	1971	Yes	Outside	Inpatient	1-Yes	46	46-55	Positive	Yes	Yes	02-Female	05-White	02-Non-Hispanic	Outside Boston	Single	0-No	0-No	0-No	N	Terminally Ill or Deceased	N
BMC2629	1964	Yes	Inside	ED	1-Yes	54	46-55	Positive	Yes	Yes	02-Female	03-Black or African American	02-Non-Hispanic	Inside Boston	Divorced	0-No	0-No	0-No	N	Receiving HCV care elsewhere	N
BMC2631	1958	Yes	Inside	GIM	1-Yes	59	56-65	Positive	Yes	Yes	02-Female	03-Black or African American	02-Non-Hispanic	Inside Boston	Widowed	0-No	0-No	1-Yes	Y	N/A	Y
BMC12	1949	No	Inside	GIM	1-Yes	68	66-75	Positive	Yes	Yes	01-Male	05-White	02-Non-Hispanic	Outside Boston	Single	0-No	0-No	0-No	Y	N/A	Y
BMC2637	1983	Yes	Outside	Inpatient	1-Yes	34	26-35	Positive	Yes	Yes	01-Male	77-Declined to answer	02-Non-Hispanic	Outside Boston	Single	0-No	0-No	1-Yes	Y	No contact information	N
BMC2638	1962	Yes	Inside	CID	1-Yes	55	46-55	Positive	Yes	Yes	01-Male	03-Black or African American	02-Non-Hispanic	Outside Boston	Single	0-No	0-No	0-No	Y	N/A	Y
BMC2647	1993	Yes	Outside	Inpatient	1-Yes	24	18-25	Positive	Yes	Yes	02-Female	05-White	02-Non-Hispanic	Outside Boston	Single	0-No	0-No	1-Yes	Y	In Progress	N
BMC2651	1969	Yes	Outside	Inpatient	1-Yes	48	46-55	Positive	Yes	Yes	01-Male	77-Declined to answer	01-Hispanic	Inside Boston	Single	0-No	0-No	1-Yes	Y	In Progress	N
BMC2652	1964	Yes	Inside	ED	1-Yes	54	46-55	Positive	Yes	Yes	01-Male	77-Declined to answer	01-Hispanic	Inside Boston	Widowed	0-No	1-Yes	1-Yes	N	Receiving HCV care elsewhere	N
BMC2654	1974	Yes	Outside	ED	0-No	43	36-45	Positive	Yes	Yes	02-Female	03-Black or African American	02-Non-Hispanic	Inside Boston	Single	0-No	0-No	1-Yes	N	Receiving HCV care elsewhere	N
BMC2655	1987	Yes	Outside	CID	1-Yes	31	26-35	Positive	Yes	Yes	02-Female	05-White	02-Non-Hispanic	Outside Boston	Single	0-No	1-Yes	1-Yes	Y	In Progress	N
BMC2656	1976	No	Outside	GIM	1-Yes	41	36-45	Positive	Yes	Yes	01-Male	77-Declined to answer	01-Hispanic	Outside Boston	Single	0-No	0-No	1-Yes	Y	No contact information	N
BMC2661	1970	No	Outside	ED	1-Yes	48	46-55	Positive	Yes	Yes	01-Male	05-White	02-Non-Hispanic	Outside Boston	Single	0-No	0-No	1-Yes	Y	No contact information	N
BMC2660	1966	No	Outside	GIM	1-Yes	51	46-55	Positive	Yes	Yes	02-Female	03-Black or African American	02-Non-Hispanic	Inside Boston	Single	0-No	0-No	0-No	Y	N/A	Y
IN40	1972	Yes	Outside	ED	1-Yes	45	36-45	Positive	Yes	Yes	02-Female	03-Black or African American	02-Non-Hispanic	Inside Boston	Single	0-No	0-No	0-No	N	Receiving HCV care elsewhere	N
BMC2667	1980	No	Outside	GIM	1-Yes	38	36-45	Positive	Yes	Yes	01-Male	05-White	02-Non-Hispanic	Outside Boston	Single	0-No	0-No	1-Yes	Y	N/A	Y
BMC2668	1955	No	Inside	Inpatient	1-Yes	62	56-65	Positive	Yes	Yes	01-Male	03-Black or African American	02-Non-Hispanic	Inside Boston	Single	0-No	0-No	1-Yes	N	Terminally Ill or Deceased	N
BMC2666	1961	Yes	Inside	Inpatient	1-Yes	56	56-65	Positive	Yes	Yes	01-Male	03-Black or African American	02-Non-Hispanic	Inside Boston	Single	0-No	0-No	1-Yes	Y	Refused to be linked to care	N
BMC2679	1966	Yes	Outside	ED	0-No	51	46-55	Positive	Yes	Yes	01-Male	05-White	02-Non-Hispanic	Outside Boston	Single	0-No	0-No	1-Yes	N	Receiving HCV care elsewhere	N
BMC2676	1979	Yes	Outside	GIM	1-Yes	38	36-45	Positive	Yes	Yes	01-Male	05-White	02-Non-Hispanic	Outside Boston	Single	0-No	0-No	1-Yes	Y	Unreachable - Lost to follow-up	N
BMC2677	1964	Yes	Inside	ED	1-Yes	53	46-55	Positive	Yes	Yes	01-Male	77-Declined to answer	01-Hispanic	Inside Boston	Single	0-No	0-No	1-Yes	N	Receiving HCV care elsewhere	N
BMC2674	1950	No	Inside	CID	1-Yes	67	66-75	Positive	Yes	Yes	01-Male	03-Black or African American	02-Non-Hispanic	Inside Boston	Single	0-No	1-Yes	0-No	Y	N/A	Y
BMC2681	1970	No	Outside	GIM	1-Yes	47	46-55	Positive	Yes	Yes	01-Male	05-White	02-Non-Hispanic	Inside Boston	Divorced	0-No	0-No	1-Yes	Y	N/A	Y
BMC2682	1956	Yes	Inside	GIM	1-Yes	61	56-65	Positive	Yes	Yes	01-Male	03-Black or African American	02-Non-Hispanic	Inside Boston	Other	0-No	0-No	1-Yes	N	No contact information	N
BMC2689	1977	No	Outside	ED	1-Yes	41	36-45	Positive	Yes	Yes	01-Male	77-Declined to answer	01-Hispanic	Inside Boston	Single	0-No	1-Yes	1-Yes	N	Receiving HCV care elsewhere	N
BMC2688	1980	Yes	Outside	CID	0-No	37	36-45	Positive	Yes	Yes	01-Male	03-Black or African American	02-Non-Hispanic	Inside Boston	Single	0-No	0-No	1-Yes	Y	N/A	Y
BMC2694	1959	Yes	Inside	ED	1-Yes	59	56-65	Positive	Yes	Yes	01-Male	03-Black or African American	02-Non-Hispanic	Inside Boston	Single	0-No	0-No	0-No	Y	No contact information	N
BMC2696	1980	Yes	Outside	ED	1-Yes	37	36-45	Positive	Yes	Yes	01-Male	05-White	02-Non-Hispanic	Inside Boston	Single	0-No	0-No	1-Yes	Y	Unreachable - Lost to follow-up	N
BMC2698	1981	Yes	Outside	ED	1-Yes	36	36-45	Positive	Yes	Yes	01-Male	03-Black or African American	02-Non-Hispanic	Inside Boston	Single	0-No	0-No	1-Yes	Y	N/A	Y
BMC2703	1971	Yes	Outside	ED	0-No	46	46-55	Positive	Yes	Yes	02-Female	05-White	01-Hispanic	Outside Boston	Single	0-No	0-No	0-No	Y	Unreachable - Lost to follow-up	N
BMC2702	1970	No	Outside	ED	1-Yes	47	46-55	Positive	Yes	Yes	01-Male	02-Asian	02-Non-Hispanic	Inside Boston	Single	1-Yes	0-No	1-Yes	Y	N/A	Y
BMC2710	1980	Yes	Outside	ED	1-Yes	37	36-45	Positive	Yes	Yes	02-Female	05-White	02-Non-Hispanic	Outside Boston	Single	0-No	0-No	0-No	Y	Unreachable - Lost to follow-up	N
BMC2711	1956	Yes	Inside	ED	0-No	61	56-65	Positive	Yes	Yes	02-Female	05-White	02-Non-Hispanic	Outside Boston	Single	0-No	0-No	1-Yes	N	Receiving HCV care elsewhere	N
BMC2714	1982	No	Outside	ED	1-Yes	35	26-35	Positive	Yes	Yes	02-Female	05-White	02-Non-Hispanic	Inside Boston	Single	0-No	0-No	0-No	Y	Unreachable - Lost to follow-up	N
BMC2719	1989	Yes	Outside	CID	1-Yes	28	26-35	Positive	Yes	Yes	01-Male	05-White	02-Non-Hispanic	Outside Boston	Single	0-No	0-No	0-No	Y	N/A	Y
BMC2715	1971	Yes	Outside	GIM	1-Yes	46	46-55	Positive	Yes	Yes	01-Male	03-Black or African American	02-Non-Hispanic	Inside Boston	Single	0-No	0-No	1-Yes	Y	N/A	Y
BMC2717	1987	Yes	Outside	GIM	1-Yes	31	26-35	Positive	Yes	Yes	02-Female	77-Declined to answer	02-Non-Hispanic	Outside Boston	Single	0-No	0-No	1-Yes	Y	Unreachable - Lost to follow-up	N
BMC2716	1986	Yes	Outside	ED	1-Yes	31	26-35	Positive	Yes	Yes	01-Male	05-White	02-Non-Hispanic	Outside Boston	Single	0-No	0-No	0-No	N	Receiving HCV care elsewhere	N
BMC2720	1934	No	Outside	ED	0-No	83	76+	Positive	Yes	Yes	02-Female	03-Black or African American	02-Non-Hispanic	Inside Boston	Married	0-No	0-No	0-No	Y	Refused to be linked to care	N
BMC2723	1994	Yes	Outside	ED	0-No	23	18-25	Positive	Yes	Yes	02-Female	77-Declined to answer	02-Non-Hispanic	Inside Boston	Single	0-No	0-No	1-Yes	Y	No contact information	N
BMC2724	1979	Yes	Outside	ED	1-Yes	38	36-45	Positive	Yes	Yes	02-Female	03-Black or African American	02-Non-Hispanic	Outside Boston	Single	0-No	0-No	1-Yes	Y	Unreachable - Lost to follow-up	N
BMC2728	1961	Yes	Inside	Inpatient	1-Yes	56	56-65	Positive	Yes	Yes	01-Male	77-Declined to answer	02-Non-Hispanic	Inside Boston	Single	0-No	0-No	1-Yes	N	Terminally Ill or Deceased	N
BMC2732	1988	Yes	Outside	ED	1-Yes	29	26-35	Positive	Yes	Yes	01-Male	05-White	02-Non-Hispanic	Outside Boston	Single	0-No	0-No	0-No	Y	N/A	Y
BMC2733	1982	No	Outside	ED	1-Yes	35	26-35	Positive	Yes	Yes	01-Male	05-White	02-Non-Hispanic	Outside Boston	Single	0-No	0-No	1-Yes	N	Receiving HCV care elsewhere	N
BMC21	1960	No	Inside	GIM	0-No	57	56-65	Positive	Yes	Yes	02-Female	77-Declined to answer	01-Hispanic	Inside Boston	Married	0-No	0-No	0-No	Y	N/A	Y
BMC2729	1957	No	Inside	ED	1-Yes	60	56-65	Positive	Yes	Yes	01-Male	03-Black or African American	02-Non-Hispanic	Inside Boston	Single	1-Yes	1-Yes	1-Yes	Y	N/A	Y
BMC2737	1976	Yes	Outside	ED	1-Yes	41	36-45	Positive	Yes	Yes	01-Male	05-White	02-Non-Hispanic	Inside Boston	Married	0-No	0-No	1-Yes	N	Receiving HCV care elsewhere	N
BMC2738	1980	No	Outside	GIM	1-Yes	37	36-45	Positive	Yes	Yes	01-Male	05-White	02-Non-Hispanic	Inside Boston	Single	0-No	0-No	1-Yes	Y	N/A	Y
BMC2736	1979	No	Outside	GIM	1-Yes	39	36-45	Positive	Yes	Yes	02-Female	05-White	02-Non-Hispanic	Outside Boston	Married	0-No	0-No	1-Yes	Y	N/A	Y
BMC2739	1950	No	Inside	ED	1-Yes	67	66-75	Positive	Yes	Yes	01-Male	05-White	02-Non-Hispanic	Outside Boston	Divorced	0-No	0-No	1-Yes	Y	No contact information	N
BMC2742	1989	No	Outside	ED	1-Yes	29	26-35	Positive	Yes	Yes	02-Female	05-White	02-Non-Hispanic	Inside Boston	Married	0-No	0-No	0-No	Y	Unreachable - Lost to follow-up	N
BMC2744	1989	No	Outside	Inpatient	1-Yes	28	26-35	Positive	Yes	Yes	01-Male	05-White	02-Non-Hispanic	Outside Boston	Single	0-No	0-No	1-Yes	Y	Refused to be linked to care	N
BMC2743	1976	Yes	Outside	ED	1-Yes	41	36-45	Positive	Yes	Yes	02-Female	05-White	02-Non-Hispanic	Outside Boston	Single	0-No	0-No	1-Yes	Y	Unreachable - Lost to follow-up	N
BMC2746	1963	Yes	Inside	Inpatient	0-No	54	46-55	Positive	Yes	Yes	01-Male	05-White	02-Non-Hispanic	Outside Boston	Single	0-No	0-No	0-No	N	Terminally Ill or Deceased	N
BMC2747	1980	Yes	Outside	ED	1-Yes	37	36-45	Positive	Yes	Yes	01-Male	05-White	02-Non-Hispanic	Outside Boston	Divorced	0-No	0-No	1-Yes	N	Terminally Ill or Deceased	N
BMC2750	1964	Yes	Inside	ED	0-No	53	46-55	Positive	Yes	Yes	01-Male	77-Declined to answer	02-Non-Hispanic	Inside Boston	Single	0-No	0-No	1-Yes	Y	Refused to be linked to care	N
BMC2751	1985	Yes	Outside	Inpatient	1-Yes	32	26-35	Positive	Yes	Yes	02-Female	05-White	02-Non-Hispanic	Inside Boston	Single	0-No	0-No	0-No	Y	Unreachable - Lost to follow-up	N
BMC2754	1965	No	Inside	ED	1-Yes	52	46-55	Positive	Yes	Yes	02-Female	03-Black or African American	02-Non-Hispanic	Inside Boston	Single	0-No	0-No	0-No	Y	N/A	Y
BMC2764	1991	Yes	Outside	ED	1-Yes	26	26-35	Positive	Yes	Yes	01-Male	05-White	02-Non-Hispanic	Outside Boston	Single	0-No	0-No	0-No	Y	Unreachable - Lost to follow-up	N
BMC2760	1992	Yes	Outside	ED	1-Yes	26	26-35	Positive	Yes	Yes	01-Male	05-White	02-Non-Hispanic	Inside Boston	Single	0-No	0-No	1-Yes	Y	N/A	Y
BMC2755	1993	Yes	Outside	Inpatient	1-Yes	24	18-25	Positive	Yes	Yes	02-Female	05-White	02-Non-Hispanic	Outside Boston	Single	0-No	0-No	0-No	Y	No contact information	N
BMC2762	1974	No	Outside	ED	1-Yes	43	36-45	Positive	Yes	Yes	01-Male	05-White	02-Non-Hispanic	Outside Boston	Single	0-No	0-No	0-No	N	Incarcerated	N
BMC2758	1987	Yes	Outside	ED	1-Yes	30	26-35	Positive	Yes	Yes	01-Male	03-Black or African American	02-Non-Hispanic	Inside Boston	Single	0-No	0-No	0-No	N	Incarcerated	N
BMC2756	1968	Yes	Outside	GIM	1-Yes	49	46-55	Positive	Yes	Yes	01-Male	05-White	02-Non-Hispanic	Outside Boston	Single	0-No	0-No	1-Yes	Y	Unreachable - Lost to follow-up	N
BMC2757	1958	No	Inside	ED	0-No	60	56-65	Positive	Yes	Yes	01-Male	05-White	02-Non-Hispanic	Inside Boston	Widowed	0-No	0-No	1-Yes	Y	In Progress	N
BMC2767	1970	No	Outside	CID	1-Yes	47	46-55	Positive	Yes	Yes	01-Male	05-White	02-Non-Hispanic	Outside Boston	Single	0-No	1-Yes	1-Yes	Y	In Progress	N
BMC2769	1955	No	Inside	GIM	0-No	63	56-65	Positive	Yes	Yes	02-Female	05-White	02-Non-Hispanic	Outside Boston	Divorced	0-No	0-No	0-No	Y	N/A	Y
BMC2772	1986	Yes	Outside	ED	1-Yes	32	26-35	Positive	Yes	Yes	01-Male	05-White	02-Non-Hispanic	Inside Boston	Single	0-No	0-No	1-Yes	N	Incarcerated	N
BMC2776	1986	Yes	Outside	GIM	1-Yes	31	26-35	Positive	Yes	Yes	01-Male	05-White	02-Non-Hispanic	Inside Boston	Single	0-No	0-No	0-No	Y	N/A	Y
BMC2779	1982	Yes	Outside	Inpatient	1-Yes	35	26-35	Positive	Yes	Yes	02-Female	05-White	02-Non-Hispanic	Outside Boston	Single	0-No	0-No	0-No	Y	In Progress	N
BMC2777	1966	Yes	Outside	Inpatient	0-No	52	46-55	Positive	Yes	Yes	01-Male	05-White	02-Non-Hispanic	Outside Boston	Single	0-No	0-No	1-Yes	Y	No contact information	N
BMC2784	1990	Yes	Outside	Inpatient	1-Yes	28	26-35	Positive	Yes	Yes	02-Female	05-White	02-Non-Hispanic	Outside Boston	Single	0-No	0-No	1-Yes	Y	Unreachable - Lost to follow-up	N
BMC2782	1972	Yes	Outside	GIM	1-Yes	46	46-55	Positive	Yes	Yes	01-Male	05-White	02-Non-Hispanic	Inside Boston	Single	0-No	0-No	0-No	Y	Refused to be linked to care	N
BMC2785	1972	Yes	Outside	ED	1-Yes	46	46-55	Positive	Yes	Yes	01-Male	03-Black or African American	02-Non-Hispanic	Inside Boston	Single	0-No	0-No	1-Yes	N	Receiving HCV care elsewhere	N
BMC2786	1981	Yes	Outside	GIM	1-Yes	36	36-45	Positive	Yes	Yes	02-Female	05-White	02-Non-Hispanic	Inside Boston	Single	0-No	0-No	1-Yes	Y	Unreachable - Lost to follow-up	N
BMC2789	1985	Yes	Outside	Inpatient	1-Yes	32	26-35	Positive	Yes	Yes	02-Female	05-White	02-Non-Hispanic	Outside Boston	Single	0-No	1-Yes	1-Yes	Y	N/A	Y
BMC2791	1983	Yes	Outside	ED	1-Yes	34	26-35	Positive	Yes	Yes	01-Male	05-White	02-Non-Hispanic	Outside Boston	Single	0-No	0-No	0-No	N	Incarcerated	N
BMC2792	1991	Yes	Outside	GIM	1-Yes	26	26-35	Positive	Yes	Yes	02-Female	05-White	02-Non-Hispanic	Inside Boston	Single	0-No	0-No	0-No	Y	No contact information	N
BMC2794	1989	No	Outside	ED	1-Yes	29	26-35	Positive	Yes	Yes	02-Female	05-White	02-Non-Hispanic	Inside Boston	Single	0-No	1-Yes	1-Yes	Y	Unreachable - Lost to follow-up	N
BMC2793	1968	Yes	Outside	GIM	1-Yes	49	46-55	Positive	Yes	Yes	01-Male	77-Declined to answer	01-Hispanic	Outside Boston	Married	0-No	0-No	1-Yes	Y	Unreachable - Lost to follow-up	N
BMC2795	1977	No	Outside	GIM	1-Yes	41	36-45	Positive	Yes	Yes	01-Male	77-Declined to answer	01-Hispanic	Inside Boston	Single	0-No	0-No	1-Yes	Y	In Progress	N
BMC2800	1984	Yes	Outside	Inpatient	1-Yes	33	26-35	Positive	Yes	Yes	02-Female	05-White	02-Non-Hispanic	Inside Boston	Single	0-No	0-No	1-Yes	Y	In Progress	N
BMC2801	1971	Yes	Outside	ED	1-Yes	46	46-55	Positive	Yes	Yes	01-Male	05-White	02-Non-Hispanic	Inside Boston	Legally Separated	0-No	0-No	1-Yes	Y	No contact information	N
BMC2799	1953	No	Inside	Inpatient	1-Yes	65	56-65	Positive	Yes	Yes	01-Male	03-Black or African American	02-Non-Hispanic	Outside Boston	Divorced	0-No	0-No	0-No	Y	N/A	Y
BMC2804	1970	Yes	Outside	CID	1-Yes	47	46-55	Positive	Yes	Yes	02-Female	05-White	02-Non-Hispanic	Outside Boston	Single	0-No	0-No	0-No	Y	N/A	Y
BMC2806	1960	No	Inside	ED	1-Yes	57	56-65	Positive	Yes	Yes	01-Male	03-Black or African American	02-Non-Hispanic	Inside Boston	Other	0-No	1-Yes	1-Yes	Y	Refused to be linked to care	N
BMC2811	1964	Yes	Inside	CID	1-Yes	53	46-55	Positive	Yes	Yes	01-Male	05-White	01-Hispanic	Inside Boston	Divorced	0-No	1-Yes	1-Yes	Y	Unreachable - Lost to follow-up	N
BMC2816	1973	Yes	Outside	ED	1-Yes	44	36-45	Positive	Yes	Yes	01-Male	05-White	02-Non-Hispanic	Inside Boston	Single	0-No	0-No	1-Yes	N	Receiving HCV care elsewhere	N
BMC2818	1956	No	Inside	GIM	1-Yes	61	56-65	Positive	Yes	Yes	01-Male	05-White	02-Non-Hispanic	Outside Boston	Married	0-No	0-No	0-No	Y	N/A	Y
BMC2821	1987	Yes	Outside	ED	1-Yes	30	26-35	Positive	Yes	Yes	02-Female	05-White	02-Non-Hispanic	Outside Boston	Divorced	0-No	0-No	1-Yes	N	Terminally Ill or Deceased	N
BMC76	1984	Yes	Outside	GIM	1-Yes	33	26-35	Positive	Yes	Yes	01-Male	05-White	02-Non-Hispanic	Inside Boston	Married	0-No	0-No	1-Yes	Y	Incarcerated	Y
BMC2822	1945	Yes	Inside	GIM	0-No	72	66-75	Positive	Yes	Yes	01-Male	03-Black or African American	02-Non-Hispanic	Inside Boston	Married	0-No	0-No	0-No	Y	N/A	Y
BMC2824	1990	No	Outside	GIM	1-Yes	27	26-35	Positive	Yes	Yes	01-Male	05-White	02-Non-Hispanic	Inside Boston	Single	0-No	0-No	1-Yes	Y	No contact information	N
BMC2825	1981	Yes	Outside	ED	1-Yes	36	36-45	Positive	Yes	Yes	01-Male	05-White	02-Non-Hispanic	Outside Boston	Single	0-No	0-No	0-No	N	Incarcerated	N
BMC2830	1987	Yes	Outside	ED	1-Yes	30	26-35	Positive	Yes	Yes	02-Female	77-Declined to answer	02-Non-Hispanic	Outside Boston	Single	0-No	0-No	1-Yes	Y	Unreachable - Lost to follow-up	N
BMC2827	1934	Yes	Outside	ED	0-No	83	76+	Positive	Yes	Yes	02-Female	03-Black or African American	02-Non-Hispanic	Outside Boston	Widowed	0-No	0-No	0-No	N	Terminally Ill or Deceased	N
BMC2828	1969	Yes	Outside	ED	1-Yes	48	46-55	Positive	Yes	Yes	01-Male	05-White	02-Non-Hispanic	Inside Boston	Single	1-Yes	0-No	1-Yes	N	Receiving HCV care elsewhere	N
BMC2829	1962	No	Inside	ED	1-Yes	56	56-65	Positive	Yes	Yes	01-Male	05-White	02-Non-Hispanic	Inside Boston	Single	0-No	0-No	1-Yes	Y	Unreachable - Lost to follow-up	N
BMC2832	1981	No	Outside	ED	1-Yes	36	36-45	Positive	Yes	Yes	01-Male	77-Declined to answer	01-Hispanic	Inside Boston	Single	0-No	0-No	1-Yes	Y	No contact information	N
BMC2835	1985	No	Outside	ED	1-Yes	32	26-35	Positive	Yes	Yes	01-Male	05-White	02-Non-Hispanic	Inside Boston	Single	0-No	0-No	0-No	N	Receiving HCV care elsewhere	N
BMC2837	1954	Yes	Inside	Inpatient	0-No	64	56-65	Positive	Yes	Yes	01-Male	77-Declined to answer	02-Non-Hispanic	Outside Boston	Single	0-No	0-No	0-No	N	Terminally Ill or Deceased	N
BMC2836	1959	Yes	Inside	GIM	0-No	58	56-65	Positive	Yes	Yes	01-Male	03-Black or African American	02-Non-Hispanic	Inside Boston	Single	0-No	0-No	0-No	Y	Unreachable - Lost to follow-up	N
BMC2838	1989	Yes	Outside	GIM	1-Yes	28	26-35	Positive	Yes	Yes	01-Male	05-White	02-Non-Hispanic	Outside Boston	Single	0-No	0-No	0-No	Y	N/A	Y
FAST138	1981	Yes	Outside	CID	1-Yes	36	36-45	Positive	Yes	Yes	01-Male	05-White	02-Non-Hispanic	Inside Boston	Single	1-Yes	0-No	1-Yes	Y	#N/A	Y
BMC2839	1954	No	Inside	ED	0-No	63	56-65	Positive	Yes	Yes	01-Male	03-Black or African American	02-Non-Hispanic	Outside Boston	Single	1-Yes	0-No	0-No	Y	In Progress	N
BMC2842	1964	No	Inside	Inpatient	1-Yes	54	46-55	Positive	Yes	Yes	01-Male	03-Black or African American	02-Non-Hispanic	Inside Boston	Single	0-No	0-No	0-No	N	Terminally Ill or Deceased	N
BMC2848	1989	Yes	Outside	GIM	1-Yes	29	26-35	Positive	Yes	Yes	01-Male	05-White	02-Non-Hispanic	Inside Boston	Single	0-No	0-No	1-Yes	N	Receiving HCV care elsewhere	N
BMC2851	1987	Yes	Outside	ED	1-Yes	30	26-35	Positive	Yes	Yes	01-Male	77-Declined to answer	01-Hispanic	Outside Boston	Single	0-No	0-No	1-Yes	Y	No contact information	N
BMC2844	1982	No	Outside	GIM	1-Yes	35	26-35	Positive	Yes	Yes	01-Male	05-White	02-Non-Hispanic	Inside Boston	Single	0-No	0-No	1-Yes	Y	Unreachable - Lost to follow-up	N
BMC2847	1950	Yes	Inside	ED	1-Yes	68	66-75	Positive	Yes	Yes	01-Male	03-Black or African American	02-Non-Hispanic	Outside Boston	Married	1-Yes	0-No	0-No	Y	N/A	Y
BMC2845	1957	No	Inside	GIM	1-Yes	60	56-65	Positive	Yes	Yes	01-Male	77-Declined to answer	01-Hispanic	Outside Boston	Single	0-No	0-No	0-No	Y	N/A	Y
BMC2856	1979	Yes	Outside	ED	1-Yes	39	36-45	Positive	Yes	Yes	02-Female	05-White	02-Non-Hispanic	Inside Boston	Single	0-No	0-No	1-Yes	N	Receiving HCV care elsewhere	N
BMC2853	1970	No	Outside	GIM	1-Yes	47	46-55	Positive	Yes	Yes	01-Male	05-White	02-Non-Hispanic	Outside Boston	Single	0-No	0-No	0-No	Y	In Progress	N
BMC2857	1954	Yes	Inside	ED	1-Yes	63	56-65	Positive	Yes	Yes	01-Male	05-White	02-Non-Hispanic	Inside Boston	Single	0-No	0-No	1-Yes	N	Terminally Ill or Deceased	N
BMC2854	1954	Yes	Inside	Inpatient	1-Yes	63	56-65	Positive	Yes	Yes	02-Female	05-White	02-Non-Hispanic	Inside Boston	Single	0-No	0-No	0-No	Y	N/A	Y
BMC2861	1989	Yes	Outside	GIM	0-No	29	26-35	Positive	Yes	Yes	01-Male	03-Black or African American	02-Non-Hispanic	Outside Boston	Single	0-No	0-No	0-No	Y	Refused to be linked to care	N
BMC2860	1952	No	Inside	Inpatient	0-No	66	66-75	Positive	Yes	Yes	01-Male	05-White	02-Non-Hispanic	Inside Boston	Single	0-No	0-No	1-Yes	Y	No contact information	N
BMC2859	1955	No	Inside	ED	1-Yes	62	56-65	Positive	Yes	Yes	01-Male	03-Black or African American	02-Non-Hispanic	Outside Boston	Single	0-No	0-No	1-Yes	N	Receiving HCV care elsewhere	N
BMC2863	1976	Yes	Outside	ED	1-Yes	41	36-45	Positive	Yes	Yes	01-Male	05-White	02-Non-Hispanic	Outside Boston	Single	0-No	0-No	1-Yes	N	Receiving HCV care elsewhere	N
BMC2866	1984	Yes	Outside	CID	1-Yes	33	26-35	Positive	Yes	Yes	02-Female	05-White	02-Non-Hispanic	Outside Boston	Single	0-No	0-No	0-No	Y	N/A	Y
BMC2865	1974	Yes	Outside	CID	1-Yes	44	36-45	Positive	Yes	Yes	01-Male	05-White	02-Non-Hispanic	Outside Boston	Single	0-No	1-Yes	1-Yes	Y	Unreachable - Lost to follow-up	N
BMC2871	1956	Yes	Inside	ED	0-No	61	56-65	Positive	Yes	Yes	01-Male	03-Black or African American	01-Hispanic	Inside Boston	Single	0-No	0-No	0-No	Y	No contact information	N
BMC2867	1964	Yes	Inside	ED	1-Yes	53	46-55	Positive	Yes	Yes	01-Male	05-White	02-Non-Hispanic	Inside Boston	Single	0-No	0-No	1-Yes	N	Receiving HCV care elsewhere	N
BMC2868	1984	Yes	Outside	Inpatient	1-Yes	33	26-35	Positive	Yes	Yes	01-Male	05-White	02-Non-Hispanic	Outside Boston	Single	0-No	0-No	0-No	Y	No contact information	N
BMC2872	1979	Yes	Outside	Fam Med	0-No	39	36-45	Positive	Yes	Yes	01-Male	03-Black or African American	02-Non-Hispanic	Inside Boston	Married	0-No	0-No	1-Yes	Y	N/A	Y
BMC2873	1963	No	Inside	ED	0-No	54	46-55	Positive	Yes	Yes	01-Male	03-Black or African American	02-Non-Hispanic	Inside Boston	Single	0-No	0-No	1-Yes	N	Receiving HCV care elsewhere	N
BMC2875	1985	Yes	Outside	GIM	1-Yes	33	26-35	Positive	Yes	Yes	01-Male	05-White	02-Non-Hispanic	Outside Boston	Single	0-No	0-No	1-Yes	Y	N/A	Y
BMC2874	1969	Yes	Outside	ED	1-Yes	48	46-55	Positive	Yes	Yes	02-Female	05-White	02-Non-Hispanic	Outside Boston	Single	0-No	0-No	1-Yes	Y	No contact information	N
BMC2878	1980	No	Outside	ED	1-Yes	37	36-45	Positive	Yes	Yes	02-Female	05-White	02-Non-Hispanic	Outside Boston	Divorced	0-No	0-No	1-Yes	N	Terminally Ill or Deceased	N
BMC2876	1949	No	Inside	GIM	1-Yes	68	66-75	Positive	Yes	Yes	01-Male	03-Black or African American	02-Non-Hispanic	Inside Boston	Divorced	0-No	0-No	0-No	Y	N/A	Y
BMC2884	1981	No	Outside	ED	1-Yes	37	36-45	Positive	Yes	Yes	02-Female	05-White	02-Non-Hispanic	Outside Boston	Single	0-No	0-No	1-Yes	Y	No contact information	N
BMC2882	1960	No	Inside	CID	1-Yes	57	56-65	Positive	Yes	Yes	01-Male	03-Black or African American	02-Non-Hispanic	Outside Boston	Single	0-No	1-Yes	1-Yes	Y	N/A	Y
BMC2885	1982	Yes	Outside	GIM	1-Yes	35	26-35	Positive	Yes	Yes	01-Male	05-White	02-Non-Hispanic	Outside Boston	Single	0-No	0-No	1-Yes	Y	N/A	Y
BMC2888	1983	Yes	Outside	ED	1-Yes	34	26-35	Positive	Yes	Yes	01-Male	05-White	02-Non-Hispanic	Inside Boston	Single	0-No	0-No	1-Yes	Y	No contact information	N
BMC2887	1949	Yes	Inside	GIM	1-Yes	68	66-75	Positive	Yes	Yes	01-Male	03-Black or African American	02-Non-Hispanic	Inside Boston	Single	0-No	0-No	1-Yes	Y	N/A	Y
BMC2889	1996	Yes	Outside	Inpatient	1-Yes	22	18-25	Positive	Yes	Yes	02-Female	05-White	02-Non-Hispanic	Outside Boston	Single	0-No	0-No	1-Yes	Y	Unreachable - Lost to follow-up	N
BMC2890	1986	No	Outside	ED	1-Yes	32	26-35	Positive	Yes	Yes	01-Male	03-Black or African American	02-Non-Hispanic	Inside Boston	Single	0-No	0-No	1-Yes	Y	No contact information	N
BMC2892	1985	No	Outside	Inpatient	1-Yes	32	26-35	Positive	Yes	Yes	02-Female	05-White	02-Non-Hispanic	Outside Boston	Single	0-No	0-No	1-Yes	Y	In Progress	N
BMC2894	1954	Yes	Inside	Inpatient	1-Yes	63	56-65	Positive	Yes	Yes	01-Male	03-Black or African American	02-Non-Hispanic	Inside Boston	Single	0-No	0-No	0-No	N	Terminally Ill or Deceased	N
BMC2900	1983	No	Outside	ED	1-Yes	35	26-35	Positive	Yes	Yes	01-Male	05-White	01-Hispanic	Inside Boston	Single	0-No	0-No	1-Yes	Y	Unreachable - Lost to follow-up	N
BMC2899	1983	Yes	Outside	GIM	1-Yes	35	26-35	Positive	Yes	Yes	01-Male	05-White	02-Non-Hispanic	Outside Boston	Single	0-No	0-No	1-Yes	N	Receiving HCV care elsewhere	N
BMC2896	1991	No	Outside	GIM	1-Yes	26	26-35	Positive	Yes	Yes	01-Male	05-White	02-Non-Hispanic	Inside Boston	Other	0-No	0-No	1-Yes	Y	N/A	Y
BMC2903	1985	Yes	Outside	ED	1-Yes	33	26-35	Positive	Yes	Yes	02-Female	05-White	02-Non-Hispanic	Outside Boston	Single	0-No	0-No	1-Yes	Y	No contact information	N
BMC2902	1966	Yes	Outside	Fam Med	1-Yes	51	46-55	Positive	Yes	Yes	01-Male	03-Black or African American	02-Non-Hispanic	Inside Boston	Married	0-No	0-No	1-Yes	Y	Unreachable - Lost to follow-up	N
BMC2904	1963	Yes	Inside	GIM	0-No	54	46-55	Positive	Yes	Yes	01-Male	05-White	02-Non-Hispanic	Inside Boston	Married	0-No	0-No	0-No	Y	N/A	Y
BMC2905	1968	Yes	Outside	ED	1-Yes	49	46-55	Positive	Yes	Yes	02-Female	05-White	02-Non-Hispanic	Outside Boston	Single	0-No	0-No	0-No	Y	No contact information	N
BMC2908	1985	Yes	Outside	ED	0-No	33	26-35	Positive	Yes	Yes	01-Male	05-White	02-Non-Hispanic	Inside Boston	Single	0-No	0-No	0-No	N	Receiving HCV care elsewhere	N
BMC2915	1971	Yes	Outside	Inpatient	1-Yes	46	46-55	Positive	Yes	Yes	01-Male	05-White	02-Non-Hispanic	Inside Boston	Single	0-No	0-No	0-No	Y	Unreachable - Lost to follow-up	N
BMC2914	1962	No	Inside	ED	0-No	55	46-55	Positive	Yes	Yes	02-Female	05-White	02-Non-Hispanic	Outside Boston	Widowed	0-No	0-No	0-No	Y	Unreachable - Lost to follow-up	N
BMC2917	1959	Yes	Inside	ED	0-No	58	56-65	Positive	Yes	Yes	01-Male	03-Black or African American	02-Non-Hispanic	Inside Boston	Single	0-No	0-No	1-Yes	N	Receiving HCV care elsewhere	N
BMC2919	1965	Yes	Inside	ED	1-Yes	52	46-55	Positive	Yes	Yes	01-Male	03-Black or African American	02-Non-Hispanic	Inside Boston	Married	0-No	0-No	1-Yes	N	Receiving HCV care elsewhere	N
BMC2924	1955	No	Inside	ED	1-Yes	62	56-65	Positive	Yes	Yes	01-Male	03-Black or African American	02-Non-Hispanic	Inside Boston	Single	0-No	0-No	1-Yes	N	Terminally Ill or Deceased	N
BMC2926	1964	No	Inside	Inpatient	1-Yes	53	46-55	Positive	Yes	Yes	01-Male	77-Declined to answer	01-Hispanic	Inside Boston	Single	0-No	0-No	1-Yes	Y	Unreachable - Lost to follow-up	N
BMC2923	1970	Yes	Outside	ED	1-Yes	47	46-55	Positive	Yes	Yes	01-Male	05-White	01-Hispanic	Inside Boston	Single	0-No	0-No	1-Yes	N	Receiving HCV care elsewhere	N
BMC2928	1984	No	Outside	ED	1-Yes	34	26-35	Positive	Yes	Yes	01-Male	05-White	02-Non-Hispanic	Outside Boston	Single	0-No	0-No	1-Yes	N	Incarcerated	N
BMC2929	1984	Yes	Outside	ED	1-Yes	34	26-35	Positive	Yes	Yes	01-Male	05-White	02-Non-Hispanic	Outside Boston	Single	0-No	0-No	1-Yes	Y	In Progress	N
BMC2930	1969	Yes	Outside	ED	1-Yes	48	46-55	Positive	Yes	Yes	02-Female	77-Declined to answer	01-Hispanic	Inside Boston	Single	0-No	0-No	1-Yes	Y	N/A	Y
BMC2933	1964	Yes	Inside	ED	1-Yes	53	46-55	Positive	Yes	Yes	01-Male	77-Declined to answer	01-Hispanic	Inside Boston	Single	0-No	0-No	1-Yes	Y	No contact information	N
BMC2938	1963	Yes	Inside	ED	1-Yes	54	46-55	Positive	Yes	Yes	01-Male	77-Declined to answer	01-Hispanic	Inside Boston	Single	0-No	1-Yes	1-Yes	Y	In Progress	N
BMC2935	1974	No	Outside	GIM	1-Yes	43	36-45	Positive	Yes	Yes	02-Female	03-Black or African American	02-Non-Hispanic	Outside Boston	Single	0-No	0-No	0-No	Y	Unreachable - Lost to follow-up	N
BMC2937	1970	No	Outside	ED	1-Yes	48	46-55	Positive	Yes	Yes	01-Male	03-Black or African American	02-Non-Hispanic	Inside Boston	Single	0-No	0-No	1-Yes	Y	N/A	Y
BMC2940	1900	Yes	Outside	ED	1-Yes	118	76+	Positive	Yes	Yes	01-Male	05-White	02-Non-Hispanic	Outside Boston	Single	0-No	0-No	0-No	Y	Refused to be linked to care	N
BMC2944	1983	No	Outside	Inpatient	1-Yes	34	26-35	Positive	Yes	Yes	02-Female	05-White	02-Non-Hispanic	Inside Boston	Single	0-No	0-No	1-Yes	Y	In Progress	N
BMC2947	1964	No	Inside	Inpatient	1-Yes	53	46-55	Positive	Yes	Yes	02-Female	77-Declined to answer	02-Non-Hispanic	Inside Boston	Single	0-No	0-No	1-Yes	N	Receiving HCV care elsewhere	N
BMC2948	1973	Yes	Outside	ED	1-Yes	45	36-45	Positive	Yes	Yes	01-Male	05-White	01-Hispanic	Inside Boston	Single	0-No	0-No	0-No	Y	Unreachable - Lost to follow-up	N
BMC2951	1970	Yes	Outside	ED	1-Yes	47	46-55	Positive	Yes	Yes	02-Female	05-White	02-Non-Hispanic	Outside Boston	Single	0-No	0-No	0-No	N	Incarcerated	N
BMC2952	1975	Yes	Outside	Inpatient	1-Yes	42	36-45	Positive	Yes	Yes	01-Male	05-White	02-Non-Hispanic	Inside Boston	Married	0-No	0-No	0-No	Y	Unreachable - Lost to follow-up	N
BMC2949	1954	No	Inside	ED	0-No	64	56-65	Positive	Yes	Yes	01-Male	03-Black or African American	02-Non-Hispanic	Inside Boston	Married	0-No	0-No	0-No	Y	In Progress	N
BMC2954	1984	No	Outside	CID	1-Yes	34	26-35	Positive	Yes	Yes	02-Female	05-White	02-Non-Hispanic	Inside Boston	Single	0-No	0-No	1-Yes	Y	N/A	Y
BMC2958	1986	Yes	Outside	GIM	1-Yes	31	26-35	Positive	Yes	Yes	02-Female	05-White	02-Non-Hispanic	Inside Boston	Single	0-No	0-No	0-No	Y	N/A	Y
BMC129	1962	Yes	Inside	GIM	1-Yes	55	46-55	Positive	Yes	Yes	02-Female	03-Black or African American	02-Non-Hispanic	Inside Boston	Single	0-No	0-No	1-Yes	Y	N/A	Y
BMC2965	1974	No	Outside	ED	1-Yes	43	36-45	Positive	Yes	Yes	01-Male	77-Declined to answer	01-Hispanic	Inside Boston	Single	0-No	1-Yes	1-Yes	N	Receiving HCV care elsewhere	N
BMC2966	1960	Yes	Inside	ED	1-Yes	57	56-65	Positive	Yes	Yes	02-Female	03-Black or African American	02-Non-Hispanic	Inside Boston	Married	0-No	0-No	0-No	Y	N/A	Y
BMC2964	1947	Yes	Inside	Inpatient	1-Yes	71	66-75	Positive	Yes	Yes	01-Male	05-White	02-Non-Hispanic	Outside Boston	Married	0-No	0-No	0-No	N	Terminally Ill or Deceased	N
BMC2968	1979	Yes	Outside	ED	1-Yes	38	36-45	Positive	Yes	Yes	01-Male	77-Declined to answer	02-Non-Hispanic	Inside Boston	Legally Separated	0-No	0-No	1-Yes	Y	Refused to be linked to care	N
BMC2972	1982	Yes	Outside	ED	1-Yes	35	26-35	Positive	Yes	Yes	01-Male	05-White	02-Non-Hispanic	Inside Boston	Single	0-No	0-No	0-No	Y	No contact information	N
BMC2971	1962	Yes	Inside	ED	1-Yes	55	46-55	Positive	Yes	Yes	01-Male	01-American Indian or Alaska Native	02-Non-Hispanic	Inside Boston	Divorced	0-No	0-No	1-Yes	N	Receiving HCV care elsewhere	N
BMC2974	1974	Yes	Outside	GIM	1-Yes	43	36-45	Positive	Yes	Yes	01-Male	05-White	02-Non-Hispanic	Inside Boston	Married	0-No	0-No	0-No	Y	In Progress	N
BMC2977	1962	Yes	Inside	ED	1-Yes	56	56-65	Positive	Yes	Yes	01-Male	05-White	02-Non-Hispanic	Inside Boston	Single	0-No	0-No	1-Yes	Y	No contact information	N
BMC2975	1978	Yes	Outside	ED	1-Yes	39	36-45	Positive	Yes	Yes	01-Male	05-White	02-Non-Hispanic	Inside Boston	Single	0-No	0-No	1-Yes	Y	Unreachable - Lost to follow-up	N
BMC2976	1966	Yes	Outside	ED	1-Yes	52	46-55	Positive	Yes	Yes	02-Female	05-White	02-Non-Hispanic	Inside Boston	Single	0-No	0-No	0-No	Y	N/A	Y
BMC2979	1977	No	Outside	ED	1-Yes	41	36-45	Positive	Yes	Yes	01-Male	05-White	01-Hispanic	Inside Boston	Single	0-No	0-No	1-Yes	Y	Unreachable - Lost to follow-up	N
BMC2978	1962	No	Inside	ED	1-Yes	56	56-65	Positive	Yes	Yes	02-Female	03-Black or African American	02-Non-Hispanic	Inside Boston	Divorced	0-No	0-No	1-Yes	N	Receiving HCV care elsewhere	N
BMC92	1969	Yes	Outside	GIM	1-Yes	49	46-55	Positive	Yes	Yes	02-Female	03-Black or African American	02-Non-Hispanic	Outside Boston	Single	0-No	0-No	0-No	Y	N/A	Y
BMC2983	1962	Yes	Inside	ED	1-Yes	56	56-65	Positive	Yes	Yes	02-Female	05-White	02-Non-Hispanic	Inside Boston	Other	0-No	0-No	1-Yes	N	Receiving HCV care elsewhere	N
BMC2984	1958	No	Inside	ED	0-No	60	56-65	Positive	Yes	Yes	01-Male	05-White	02-Non-Hispanic	Inside Boston	Divorced	0-No	0-No	1-Yes	Y	N/A	Y
BMC2985	1986	Yes	Outside	Inpatient	1-Yes	32	26-35	Positive	Yes	Yes	01-Male	05-White	02-Non-Hispanic	Inside Boston	Single	0-No	0-No	1-Yes	Y	Unreachable - Lost to follow-up	N
BMC2986	1980	No	Outside	ED	1-Yes	37	36-45	Positive	Yes	Yes	01-Male	03-Black or African American	02-Non-Hispanic	Inside Boston	Single	0-No	1-Yes	1-Yes	N	Receiving HCV care elsewhere	N
BMC2994	1971	Yes	Outside	GIM	1-Yes	46	46-55	Positive	Yes	Yes	01-Male	05-White	02-Non-Hispanic	Inside Boston	Single	0-No	0-No	1-Yes	Y	N/A	Y
BMC2990	1992	Yes	Outside	ED	1-Yes	25	18-25	Positive	Yes	Yes	02-Female	03-Black or African American	02-Non-Hispanic	Outside Boston	Single	0-No	1-Yes	1-Yes	N	Receiving HCV care elsewhere	N
BMC2991	1970	No	Outside	CID	0-No	48	46-55	Positive	Yes	Yes	01-Male	77-Declined to answer	01-Hispanic	Inside Boston	Single	0-No	1-Yes	1-Yes	Y	N/A	Y
BMC2993	1971	Yes	Outside	ED	1-Yes	46	46-55	Positive	Yes	Yes	01-Male	77-Declined to answer	01-Hispanic	Inside Boston	Single	0-No	0-No	1-Yes	N	Receiving HCV care elsewhere	N
BMC2998	1956	Yes	Inside	Inpatient	1-Yes	62	56-65	Positive	Yes	Yes	01-Male	03-Black or African American	02-Non-Hispanic	Inside Boston	Single	0-No	0-No	1-Yes	Y	In Progress	N
BMC2999	1981	Yes	Outside	ED	0-No	37	36-45	Positive	Yes	Yes	02-Female	03-Black or African American	02-Non-Hispanic	Outside Boston	Single	0-No	0-No	1-Yes	Y	No contact information	N
BMC3001	1951	Yes	Inside	ED	0-No	66	66-75	Positive	Yes	Yes	01-Male	03-Black or African American	02-Non-Hispanic	Inside Boston	Single	0-No	0-No	1-Yes	Y	Unreachable - Lost to follow-up	N
BMC3004	1991	Yes	Outside	ED	1-Yes	27	26-35	Positive	Yes	Yes	01-Male	05-White	02-Non-Hispanic	Inside Boston	Single	0-No	0-No	1-Yes	Y	Unreachable - Lost to follow-up	N
BMC3005	1988	No	Outside	ED	1-Yes	30	26-35	Positive	Yes	Yes	02-Female	77-Declined to answer	01-Hispanic	Inside Boston	Married	0-No	0-No	1-Yes	N	Receiving HCV care elsewhere	N
BMC3007	1990	Yes	Outside	ED	0-No	28	26-35	Positive	Yes	Yes	01-Male	05-White	02-Non-Hispanic	Outside Boston	Single	0-No	0-No	0-No	N	Incarcerated	N
BMC3011	1977	Yes	Outside	Inpatient	1-Yes	41	36-45	Positive	Yes	Yes	02-Female	03-Black or African American	02-Non-Hispanic	Inside Boston	Single	0-No	0-No	0-No	Y	N/A	Y
BMC3015	1998	Yes	Outside	ED	1-Yes	20	18-25	Positive	Yes	Yes	01-Male	05-White	77-Declined to answer	Inside Boston	Single	0-No	0-No	0-No	Y	In Progress	N
BMC3012	1980	Yes	Outside	CID	1-Yes	37	36-45	Positive	Yes	Yes	01-Male	77-Declined to answer	01-Hispanic	Inside Boston	Single	0-No	0-No	1-Yes	N	Receiving HCV care elsewhere	N
FAST140	1994	Yes	Outside	Inpatient	1-Yes	23	18-25	Positive	Yes	Yes	01-Male	03-Black or African American	02-Non-Hispanic	Outside Boston	Single	0-No	0-No	1-Yes	Y	In Progress	N
BMC3013	1966	No	Outside	ED	1-Yes	52	46-55	Positive	Yes	Yes	01-Male	05-White	02-Non-Hispanic	Inside Boston	Single	0-No	0-No	1-Yes	N	Receiving HCV care elsewhere	N
BMC3020	1997	Yes	Outside	ED	1-Yes	21	18-25	Positive	Yes	Yes	02-Female	05-White	02-Non-Hispanic	Inside Boston	Single	0-No	1-Yes	1-Yes	Y	In Progress	N
BMC3019	1988	No	Outside	ED	1-Yes	29	26-35	Positive	Yes	Yes	02-Female	05-White	02-Non-Hispanic	Outside Boston	Single	0-No	0-No	1-Yes	Y	In Progress	N
BMC3016	1970	No	Outside	Fam Med	0-No	47	46-55	Positive	Yes	Yes	01-Male	05-White	02-Non-Hispanic	Outside Boston	Single	0-No	0-No	0-No	Y	Refused to be linked to care	N
BMC3028	1961	Yes	Inside	Inpatient	0-No	56	56-65	Positive	Yes	Yes	01-Male	05-White	02-Non-Hispanic	Outside Boston	Other	0-No	0-No	1-Yes	Y	No contact information	N
BMC3026	1990	Yes	Outside	ED	1-Yes	28	26-35	Positive	Yes	Yes	02-Female	03-Black or African American	01-Hispanic	Outside Boston	Single	0-No	0-No	1-Yes	Y	N/A	Y
IN04	1950	Yes	Inside	Inpatient	1-Yes	68	66-75	Positive	Yes	Yes	01-Male	03-Black or African American	02-Non-Hispanic	Inside Boston	Divorced	0-No	1-Yes	1-Yes	N	Terminally Ill or Deceased	N
BMC3023	1982	Yes	Outside	GIM	1-Yes	36	36-45	Positive	Yes	Yes	02-Female	77-Declined to answer	01-Hispanic	Inside Boston	Single	0-No	0-No	0-No	Y	In Progress	N
BMC3027	1956	No	Inside	Inpatient	1-Yes	61	56-65	Positive	Yes	Yes	01-Male	03-Black or African American	02-Non-Hispanic	Inside Boston	Married	0-No	0-No	1-Yes	Y	N/A	Y
BMC3029	1979	Yes	Outside	ED	1-Yes	39	36-45	Positive	Yes	Yes	01-Male	77-Declined to answer	01-Hispanic	Inside Boston	Single	0-No	0-No	1-Yes	Y	No contact information	N
BMC3031	1990	Yes	Outside	Inpatient	1-Yes	28	26-35	Positive	Yes	Yes	02-Female	05-White	02-Non-Hispanic	Outside Boston	Divorced	0-No	0-No	1-Yes	Y	No contact information	N
BMC3032	1952	No	Inside	ED	0-No	66	66-75	Positive	Yes	Yes	01-Male	03-Black or African American	02-Non-Hispanic	Inside Boston	Single	0-No	0-No	1-Yes	Y	Unreachable - Lost to follow-up	N
BMC3035	1986	Yes	Outside	GIM	1-Yes	32	26-35	Positive	Yes	Yes	01-Male	05-White	02-Non-Hispanic	Inside Boston	Single	0-No	0-No	1-Yes	Y	In Progress	N
BMC3037	1981	No	Outside	GIM	1-Yes	36	36-45	Positive	Yes	Yes	01-Male	05-White	02-Non-Hispanic	Inside Boston	Single	0-No	0-No	1-Yes	Y	In Progress	N
BMC3041	1956	Yes	Inside	GIM	1-Yes	61	56-65	Positive	Yes	Yes	02-Female	03-Black or African American	02-Non-Hispanic	Inside Boston	Single	0-No	0-No	0-No	Y	N/A	Y
BMC3045	1986	Yes	Outside	GIM	1-Yes	31	26-35	Positive	Yes	Yes	01-Male	05-White	02-Non-Hispanic	Inside Boston	Single	0-No	0-No	0-No	Y	N/A	Y
IN183	1984	Yes	Outside	ED	1-Yes	34	26-35	Positive	Yes	Yes	02-Female	05-White	02-Non-Hispanic	Inside Boston	Single	0-No	0-No	1-Yes	N	Incarcerated	N
BMC3042	1983	No	Outside	ED	1-Yes	34	26-35	Positive	Yes	Yes	01-Male	05-White	02-Non-Hispanic	Inside Boston	Single	0-No	0-No	0-No	N	Incarcerated	N
BMC3046	1987	Yes	Outside	Inpatient	1-Yes	30	26-35	Positive	Yes	Yes	02-Female	05-White	02-Non-Hispanic	Outside Boston	Single	0-No	0-No	1-Yes	Y	In Progress	N
BMC3052	1989	No	Outside	ED	1-Yes	29	26-35	Positive	Yes	Yes	02-Female	77-Declined to answer	02-Non-Hispanic	Inside Boston	Single	0-No	0-No	1-Yes	Y	No contact information	N
BMC3053	1978	No	Outside	ED	1-Yes	40	36-45	Positive	Yes	Yes	01-Male	05-White	02-Non-Hispanic	Inside Boston	Single	0-No	0-No	1-Yes	N	Receiving HCV care elsewhere	N
BMC3048	1972	No	Outside	Inpatient	1-Yes	45	36-45	Positive	Yes	Yes	01-Male	77-Declined to answer	01-Hispanic	Inside Boston	Single	0-No	0-No	1-Yes	Y	No contact information	N
BMC3056	1969	No	Outside	ED	1-Yes	49	46-55	Positive	Yes	Yes	02-Female	77-Declined to answer	01-Hispanic	Inside Boston	Married	0-No	1-Yes	0-No	Y	In Progress	N
FAST159	1992	Yes	Outside	Inpatient	1-Yes	26	26-35	Positive	Yes	Yes	02-Female	05-White	02-Non-Hispanic	Outside Boston	Single	0-No	0-No	1-Yes	Y	In Progress	N
BMC3061	1954	No	Inside	CID	1-Yes	63	56-65	Positive	Yes	Yes	02-Female	03-Black or African American	02-Non-Hispanic	Inside Boston	Legally Separated	0-No	1-Yes	1-Yes	Y	In Progress	N
BMC3063	1970	No	Outside	GIM	1-Yes	47	46-55	Positive	Yes	Yes	01-Male	77-Declined to answer	01-Hispanic	Inside Boston	Single	0-No	0-No	1-Yes	Y	N/A	Y
BMC3070	1988	Yes	Outside	Inpatient	1-Yes	29	26-35	Positive	Yes	Yes	02-Female	05-White	02-Non-Hispanic	Inside Boston	Single	0-No	0-No	0-No	Y	No contact information	N
BMC3067	1982	Yes	Outside	GIM	1-Yes	36	36-45	Positive	Yes	Yes	01-Male	05-White	02-Non-Hispanic	Inside Boston	Single	0-No	0-No	1-Yes	Y	N/A	Y
BMC3066	1954	Yes	Inside	ED	1-Yes	64	56-65	Positive	Yes	Yes	02-Female	05-White	02-Non-Hispanic	Inside Boston	Divorced	0-No	0-No	1-Yes	Y	Unreachable - Lost to follow-up	N
BMC3073	1983	Yes	Outside	GIM	1-Yes	35	26-35	Positive	Yes	Yes	01-Male	05-White	77-Declined to answer	Inside Boston	Other	0-No	0-No	1-Yes	Y	N/A	Y
BMC3076	1987	Yes	Outside	ED	1-Yes	31	26-35	Positive	Yes	Yes	02-Female	05-White	02-Non-Hispanic	Outside Boston	Single	0-No	0-No	1-Yes	N	Incarcerated	N
BMC3075	1985	No	Outside	ED	1-Yes	33	26-35	Positive	Yes	Yes	01-Male	77-Declined to answer	01-Hispanic	Inside Boston	Single	0-No	0-No	1-Yes	Y	In Progress	N
BMC3077	1981	Yes	Outside	ED	1-Yes	37	36-45	Positive	Yes	Yes	02-Female	77-Declined to answer	02-Non-Hispanic	Outside Boston	Single	0-No	0-No	0-No	Y	Unreachable - Lost to follow-up	N
BMC3082	1988	Yes	Outside	ED	1-Yes	29	26-35	Positive	Yes	Yes	02-Female	03-Black or African American	02-Non-Hispanic	Inside Boston	Single	0-No	0-No	0-No	Y	Unreachable - Lost to follow-up	N
BMC3085	1988	Yes	Outside	Inpatient	1-Yes	29	26-35	Positive	Yes	Yes	01-Male	05-White	02-Non-Hispanic	Outside Boston	Single	0-No	0-No	0-No	Y	N/A	Y
BMC3084	1985	Yes	Outside	ED	1-Yes	32	26-35	Positive	Yes	Yes	01-Male	05-White	02-Non-Hispanic	Outside Boston	Single	0-No	0-No	1-Yes	Y	N/A	Y
BMC3087	1982	Yes	Outside	GIM	1-Yes	36	36-45	Positive	Yes	Yes	01-Male	05-White	02-Non-Hispanic	Inside Boston	Single	0-No	0-No	0-No	Y	No contact information	N
BMC3088	1959	No	Inside	CID	1-Yes	58	56-65	Positive	Yes	Yes	01-Male	03-Black or African American	02-Non-Hispanic	Inside Boston	Single	0-No	1-Yes	0-No	Y	In Progress	N
BMC3091	1944	No	Outside	GIM	1-Yes	73	66-75	Positive	Yes	Yes	01-Male	03-Black or African American	02-Non-Hispanic	Inside Boston	Married	0-No	0-No	0-No	Y	N/A	Y
BMC3094	1982	No	Outside	CID	1-Yes	35	26-35	Positive	Yes	Yes	01-Male	05-White	01-Hispanic	Inside Boston	Single	0-No	0-No	1-Yes	N	Receiving HCV care elsewhere	N
BMC3096	1986	Yes	Outside	ED	1-Yes	31	26-35	Positive	Yes	Yes	02-Female	05-White	02-Non-Hispanic	Inside Boston	Single	0-No	0-No	1-Yes	N	Terminally Ill or Deceased	N
BMC3099	1930	Yes	Outside	ED	0-No	88	76+	Positive	Yes	Yes	02-Female	03-Black or African American	02-Non-Hispanic	Inside Boston	Widowed	0-No	0-No	0-No	Y	In Progress	N
BMC3105	1985	Yes	Outside	GIM	1-Yes	33	26-35	Positive	Yes	Yes	01-Male	05-White	02-Non-Hispanic	Outside Boston	Single	0-No	0-No	1-Yes	Y	N/A	Y
BMC3104	1973	Yes	Outside	ED	1-Yes	44	36-45	Positive	Yes	Yes	01-Male	77-Declined to answer	01-Hispanic	Inside Boston	Single	0-No	0-No	1-Yes	N	Receiving HCV care elsewhere	N
BMC3101	1977	No	Outside	GIM	1-Yes	40	36-45	Positive	Yes	Yes	02-Female	05-White	02-Non-Hispanic	Outside Boston	Single	0-No	0-No	1-Yes	Y	Refused to be linked to care	N
BMC3108	1964	Yes	Inside	Inpatient	1-Yes	53	46-55	Positive	Yes	Yes	01-Male	77-Declined to answer	01-Hispanic	Outside Boston	Single	0-No	0-No	1-Yes	Y	In Progress	N
BMC3109	1952	Yes	Inside	ED	1-Yes	66	66-75	Positive	Yes	Yes	01-Male	03-Black or African American	02-Non-Hispanic	Inside Boston	Single	0-No	0-No	1-Yes	N	Receiving HCV care elsewhere	N
BMC3107	1969	No	Outside	ED	1-Yes	49	46-55	Positive	Yes	Yes	02-Female	03-Black or African American	02-Non-Hispanic	Outside Boston	Single	0-No	0-No	1-Yes	Y	N/A	Y
BMC3113	1988	Yes	Outside	ED	1-Yes	29	26-35	Positive	Yes	Yes	01-Male	03-Black or African American	02-Non-Hispanic	Inside Boston	Single	0-No	0-No	1-Yes	Y	No contact information	N
BMC3114	1973	No	Outside	ED	1-Yes	45	36-45	Positive	Yes	Yes	01-Male	03-Black or African American	01-Hispanic	Inside Boston	Married	0-No	0-No	0-No	Y	Unreachable - Lost to follow-up	N
BMC3112	1955	Yes	Inside	ED	0-No	62	56-65	Positive	Yes	Yes	02-Female	03-Black or African American	02-Non-Hispanic	Inside Boston	Single	0-No	0-No	1-Yes	Y	In Progress	N
BMC3117	1987	Yes	Outside	Inpatient	1-Yes	31	26-35	Positive	Yes	Yes	01-Male	05-White	02-Non-Hispanic	Inside Boston	Single	0-No	0-No	1-Yes	Y	Unreachable - Lost to follow-up	N
BMC3115	1982	No	Outside	GIM	1-Yes	36	36-45	Positive	Yes	Yes	01-Male	03-Black or African American	02-Non-Hispanic	Inside Boston	Single	0-No	0-No	1-Yes	Y	N/A	Y
BMC3128	1986	Yes	Outside	GIM	1-Yes	32	26-35	Positive	Yes	Yes	02-Female	05-White	02-Non-Hispanic	Inside Boston	Single	0-No	0-No	1-Yes	N	Receiving HCV care elsewhere	N
BMC3129	1988	No	Outside	GIM	1-Yes	30	26-35	Positive	Yes	Yes	01-Male	05-White	02-Non-Hispanic	Inside Boston	Single	0-No	0-No	0-No	Y	N/A	Y
BMC3127	1984	Yes	Outside	GIM	1-Yes	34	26-35	Positive	Yes	Yes	01-Male	05-White	02-Non-Hispanic	Inside Boston	Single	0-No	0-No	1-Yes	N	Receiving HCV care elsewhere	N
BMC3133	1988	Yes	Outside	Inpatient	1-Yes	30	26-35	Positive	Yes	Yes	02-Female	05-White	02-Non-Hispanic	Outside Boston	Single	0-No	0-No	1-Yes	Y	No contact information	N
BMC3139	1985	Yes	Outside	ED	1-Yes	33	26-35	Positive	Yes	Yes	01-Male	05-White	02-Non-Hispanic	Outside Boston	Single	0-No	0-No	1-Yes	Y	In Progress	N
BMC3138	1986	Yes	Outside	GIM	1-Yes	32	26-35	Positive	Yes	Yes	02-Female	05-White	02-Non-Hispanic	Inside Boston	Single	0-No	0-No	0-No	Y	N/A	Y
BMC3143	1981	Yes	Outside	ED	1-Yes	36	36-45	Positive	Yes	Yes	01-Male	05-White	02-Non-Hispanic	Outside Boston	Other	0-No	0-No	1-Yes	Y	In Progress	N
BMC3147	1989	Yes	Outside	Inpatient	1-Yes	29	26-35	Positive	Yes	Yes	02-Female	05-White	02-Non-Hispanic	Outside Boston	Divorced	0-No	0-No	1-Yes	Y	Unreachable - Lost to follow-up	N
BMC3146	1974	No	Outside	ED	1-Yes	44	36-45	Positive	Yes	Yes	02-Female	77-Declined to answer	01-Hispanic	Inside Boston	Single	0-No	0-No	1-Yes	Y	N/A	Y
BMC3148	1986	Yes	Outside	Inpatient	0-No	32	26-35	Positive	Yes	Yes	01-Male	05-White	02-Non-Hispanic	Inside Boston	Single	0-No	0-No	1-Yes	Y	Unreachable - Lost to follow-up	N
BMC3149	1973	No	Outside	Inpatient	1-Yes	45	36-45	Positive	Yes	Yes	01-Male	77-Declined to answer	01-Hispanic	Inside Boston	Single	0-No	0-No	0-No	N	Receiving HCV care elsewhere	N
BMC3153	1984	Yes	Outside	Inpatient	1-Yes	34	26-35	Positive	Yes	Yes	02-Female	05-White	02-Non-Hispanic	Outside Boston	Single	0-No	0-No	1-Yes	Y	In Progress	N
BMC3155	1949	Yes	Inside	Inpatient	0-No	69	66-75	Positive	Yes	Yes	01-Male	03-Black or African American	02-Non-Hispanic	Inside Boston	Legally Separated	0-No	0-No	1-Yes	Y	Refused to be linked to care	N
BMC3156	1983	Yes	Outside	GIM	1-Yes	34	26-35	Positive	Yes	Yes	02-Female	05-White	02-Non-Hispanic	Inside Boston	Divorced	0-No	0-No	1-Yes	Y	Unreachable - Lost to follow-up	N
BMC3160	1958	No	Inside	ED	1-Yes	60	56-65	Positive	Yes	Yes	01-Male	77-Declined to answer	01-Hispanic	Inside Boston	Single	1-Yes	0-No	1-Yes	N	Receiving HCV care elsewhere	N
BMC3164	1978	Yes	Outside	ED	1-Yes	40	36-45	Positive	Yes	Yes	01-Male	77-Declined to answer	01-Hispanic	Outside Boston	Single	1-Yes	1-Yes	0-No	N	Terminally Ill or Deceased	N
BMCO46	1993	Yes	Outside	Inpatient	1-Yes	25	18-25	Positive	Yes	Yes	02-Female	05-White	02-Non-Hispanic	Outside Boston	Divorced	0-No	0-No	0-No	Y	Unreachable - Lost to follow-up	N
BMC3171	1985	No	Outside	ED	1-Yes	33	26-35	Positive	Yes	Yes	01-Male	05-White	02-Non-Hispanic	Outside Boston	Single	0-No	0-No	1-Yes	Y	Unreachable - Lost to follow-up	N
BMC3169	1967	Yes	Outside	ED	1-Yes	51	46-55	Positive	Yes	Yes	01-Male	77-Declined to answer	01-Hispanic	Inside Boston	Single	1-Yes	0-No	1-Yes	Y	In Progress	N
BMC3174	1962	No	Inside	ED	1-Yes	55	46-55	Positive	Yes	Yes	01-Male	05-White	02-Non-Hispanic	Inside Boston	Single	0-No	1-Yes	0-No	Y	Unreachable - Lost to follow-up	N
BMC3165	1950	Yes	Inside	GIM	1-Yes	67	66-75	Positive	Yes	Yes	01-Male	03-Black or African American	02-Non-Hispanic	Inside Boston	Single	0-No	0-No	0-No	Y	N/A	Y
BMC3175	1989	Yes	Outside	ED	1-Yes	29	26-35	Positive	Yes	Yes	01-Male	77-Declined to answer	01-Hispanic	Inside Boston	Single	0-No	0-No	1-Yes	Y	In Progress	N
BMC3177	1980	No	Outside	Inpatient	1-Yes	37	36-45	Positive	Yes	Yes	01-Male	77-Declined to answer	01-Hispanic	Inside Boston	Single	0-No	0-No	1-Yes	Y	No contact information	N
BMC3176	1977	Yes	Outside	ED	1-Yes	41	36-45	Positive	Yes	Yes	02-Female	05-White	02-Non-Hispanic	Outside Boston	Divorced	0-No	0-No	1-Yes	N	Terminally Ill or Deceased	N
BMC3179	1954	Yes	Inside	GIM	0-No	63	56-65	Positive	Yes	Yes	01-Male	03-Black or African American	02-Non-Hispanic	Outside Boston	Single	0-No	0-No	0-No	Y	N/A	Y
BMC3181	1978	Yes	Outside	ED	0-No	40	36-45	Positive	Yes	Yes	01-Male	02-Asian	02-Non-Hispanic	Inside Boston	Single	0-No	0-No	0-No	Y	No contact information	N
BMC3182	1981	No	Outside	ED	1-Yes	36	36-45	Positive	Yes	Yes	01-Male	03-Black or African American	02-Non-Hispanic	Inside Boston	Single	0-No	0-No	1-Yes	Y	No contact information	N
BMC3178	1968	No	Outside	GIM	1-Yes	49	46-55	Positive	Yes	Yes	02-Female	05-White	02-Non-Hispanic	Outside Boston	Single	0-No	0-No	0-No	Y	N/A	Y
BMC3180	1960	Yes	Inside	CID	1-Yes	58	56-65	Positive	Yes	Yes	02-Female	03-Black or African American	02-Non-Hispanic	Inside Boston	Widowed	0-No	0-No	0-No	Y	N/A	Y
BMC3184	1986	Yes	Outside	GIM	1-Yes	32	26-35	Positive	Yes	Yes	01-Male	77-Declined to answer	02-Non-Hispanic	Outside Boston	Single	0-No	0-No	1-Yes	Y	No contact information	N
BMC3187	1984	Yes	Outside	ED	1-Yes	34	26-35	Positive	Yes	Yes	01-Male	05-White	02-Non-Hispanic	Outside Boston	Single	0-No	0-No	1-Yes	Y	Unreachable - Lost to follow-up	N
BMC3188	1976	No	Outside	ED	1-Yes	42	36-45	Positive	Yes	Yes	01-Male	05-White	02-Non-Hispanic	Outside Boston	Single	0-No	0-No	1-Yes	N	Receiving HCV care elsewhere	N
BMC3185	1976	No	Outside	Inpatient	1-Yes	41	36-45	Positive	Yes	Yes	01-Male	05-White	02-Non-Hispanic	Outside Boston	Single	0-No	0-No	1-Yes	Y	No contact information	N
BMC3186	1957	No	Inside	ED	1-Yes	60	56-65	Positive	Yes	Yes	02-Female	03-Black or African American	02-Non-Hispanic	Inside Boston	Single	0-No	0-No	0-No	N	Terminally Ill or Deceased	N
BMC3189	1968	No	Outside	GIM	1-Yes	50	46-55	Positive	Yes	Yes	01-Male	05-White	02-Non-Hispanic	Inside Boston	Single	0-No	0-No	1-Yes	Y	N/A	Y
BMC3196	1980	Yes	Outside	Inpatient	1-Yes	37	36-45	Positive	Yes	Yes	02-Female	05-White	02-Non-Hispanic	Outside Boston	Single	0-No	0-No	0-No	Y	In Progress	N
BMC3193	1958	Yes	Inside	GIM	1-Yes	60	56-65	Positive	Yes	Yes	01-Male	05-White	01-Hispanic	Outside Boston	Single	0-No	1-Yes	1-Yes	Y	In Progress	N
BMCO50	1985	Yes	Outside	Inpatient	1-Yes	33	26-35	Positive	Yes	Yes	02-Female	05-White	02-Non-Hispanic	Outside Boston	Single	0-No	0-No	1-Yes	Y	In Progress	N
BMC3201	1982	No	Outside	Inpatient	1-Yes	36	36-45	Positive	Yes	Yes	01-Male	05-White	02-Non-Hispanic	Inside Boston	Single	0-No	0-No	1-Yes	Y	In Progress	N
BMC3197	1989	Yes	Outside	ED	0-No	28	26-35	Positive	Yes	Yes	01-Male	77-Declined to answer	02-Non-Hispanic	Outside Boston	Other	0-No	0-No	1-Yes	Y	No contact information	N
BMC3202	1960	Yes	Inside	GIM	0-No	58	56-65	Positive	Yes	Yes	01-Male	03-Black or African American	02-Non-Hispanic	Inside Boston	Married	0-No	0-No	0-No	Y	N/A	Y
BMC3204	1981	Yes	Outside	GIM	1-Yes	37	36-45	Positive	Yes	Yes	01-Male	05-White	02-Non-Hispanic	Outside Boston	Single	0-No	0-No	1-Yes	Y	N/A	Y
BMC3206	1988	Yes	Outside	ED	1-Yes	29	26-35	Positive	Yes	Yes	01-Male	77-Declined to answer	01-Hispanic	Outside Boston	Single	0-No	0-No	0-No	Y	Unreachable - Lost to follow-up	N
BMC3205	1980	Yes	Outside	ED	1-Yes	38	36-45	Positive	Yes	Yes	02-Female	05-White	02-Non-Hispanic	Outside Boston	Single	0-No	0-No	0-No	N	Receiving HCV care elsewhere	N
BMC3207	1978	Yes	Outside	ED	1-Yes	39	36-45	Positive	Yes	Yes	01-Male	05-White	02-Non-Hispanic	Outside Boston	Single	0-No	0-No	1-Yes	Y	Unreachable - Lost to follow-up	N
BMC3208	1978	No	Outside	ED	1-Yes	40	36-45	Positive	Yes	Yes	01-Male	77-Declined to answer	01-Hispanic	Inside Boston	Divorced	0-No	0-No	1-Yes	N	Incarcerated	N
BMC3209	1986	Yes	Outside	Inpatient	1-Yes	32	26-35	Positive	Yes	Yes	02-Female	03-Black or African American	02-Non-Hispanic	Outside Boston	Single	0-No	0-No	1-Yes	Y	Unreachable - Lost to follow-up	N
BMC3211	1981	Yes	Outside	ED	1-Yes	36	36-45	Positive	Yes	Yes	02-Female	05-White	02-Non-Hispanic	Outside Boston	Single	0-No	0-No	0-No	N	Terminally Ill or Deceased	N
BMC3213	1961	Yes	Inside	GIM	1-Yes	56	56-65	Positive	Yes	Yes	01-Male	03-Black or African American	02-Non-Hispanic	Inside Boston	Other	0-No	0-No	1-Yes	Y	In Progress	N
BMCO52	1988	Yes	Outside	Inpatient	1-Yes	29	26-35	Positive	Yes	Yes	02-Female	05-White	02-Non-Hispanic	Outside Boston	Divorced	0-No	0-No	1-Yes	Y	In Progress	N
BMC3216	1976	Yes	Outside	ED	1-Yes	42	36-45	Positive	Yes	Yes	01-Male	03-Black or African American	01-Hispanic	Inside Boston	Single	1-Yes	0-No	1-Yes	Y	No contact information	N
BMC3215	1968	No	Outside	GIM	0-No	49	46-55	Positive	Yes	Yes	01-Male	03-Black or African American	02-Non-Hispanic	Inside Boston	Single	0-No	0-No	1-Yes	Y	N/A	Y
BMC3225	1977	No	Outside	ED	1-Yes	41	36-45	Positive	Yes	Yes	02-Female	05-White	02-Non-Hispanic	Outside Boston	Single	0-No	0-No	0-No	Y	Unreachable - Lost to follow-up	N
BMC3223	1990	No	Outside	GIM	1-Yes	27	26-35	Positive	Yes	Yes	02-Female	05-White	02-Non-Hispanic	Inside Boston	Single	0-No	0-No	1-Yes	Y	No contact information	N
BMC3219	1951	Yes	Inside	Inpatient	0-No	66	66-75	Positive	Yes	Yes	01-Male	03-Black or African American	02-Non-Hispanic	Outside Boston	Married	0-No	0-No	0-No	Y	In Progress	N
BMC3221	1969	No	Outside	Fam Med	0-No	49	46-55	Positive	Yes	Yes	01-Male	77-Declined to answer	02-Non-Hispanic	Outside Boston	Single	0-No	0-No	0-No	Y	In Progress	N
BMCI3230	1990	Yes	Outside	ED	1-Yes	27	26-35	Positive	Yes	Yes	02-Female	05-White	02-Non-Hispanic	Outside Boston	Married	0-No	1-Yes	1-Yes	Y	In Progress	N
BMCI3227	1983	Yes	Outside	Inpatient	1-Yes	35	26-35	Positive	Yes	Yes	02-Female	03-Black or African American	02-Non-Hispanic	Outside Boston	Single	0-No	0-No	1-Yes	Y	In Progress	N
BMC3227	1976	Yes	Outside	Inpatient	1-Yes	42	36-45	Positive	Yes	Yes	01-Male	05-White	02-Non-Hispanic	Outside Boston	Legally Separated	0-No	0-No	1-Yes	Y	N/A	Y
BMC3228	1956	Yes	Inside	ED	0-No	62	56-65	Positive	Yes	Yes	01-Male	05-White	02-Non-Hispanic	Outside Boston	Married	0-No	0-No	0-No	N	Terminally Ill or Deceased	N
BMC3230	1988	Yes	Outside	ED	1-Yes	30	26-35	Positive	Yes	Yes	01-Male	77-Declined to answer	02-Non-Hispanic	Inside Boston	Single	0-No	0-No	0-No	Y	Unreachable - Lost to follow-up	N
BMC3231	1975	No	Outside	ED	1-Yes	42	36-45	Positive	Yes	Yes	01-Male	05-White	02-Non-Hispanic	Inside Boston	Single	0-No	0-No	1-Yes	Y	In Progress	N
BMC3232	1960	Yes	Inside	CID	1-Yes	57	56-65	Positive	Yes	Yes	01-Male	77-Declined to answer	01-Hispanic	Inside Boston	Single	0-No	1-Yes	1-Yes	Y	N/A	Y
BMC3234	1968	No	Outside	ED	1-Yes	49	46-55	Positive	Yes	Yes	01-Male	05-White	02-Non-Hispanic	Inside Boston	Legally Separated	0-No	0-No	1-Yes	N	Receiving HCV care elsewhere	N
BMC3235	1970	Yes	Outside	ED	1-Yes	47	46-55	Positive	Yes	Yes	01-Male	77-Declined to answer	01-Hispanic	Inside Boston	Single	0-No	0-No	1-Yes	Y	No contact information	N
BMC3233	1963	Yes	Inside	ED	1-Yes	54	46-55	Positive	Yes	Yes	02-Female	03-Black or African American	02-Non-Hispanic	Inside Boston	Single	0-No	0-No	0-No	N	Terminally Ill or Deceased	N
BMC3236	1963	Yes	Inside	ED	1-Yes	54	46-55	Positive	Yes	Yes	02-Female	03-Black or African American	01-Hispanic	Inside Boston	Single	0-No	0-No	1-Yes	Y	Unreachable - Lost to follow-up	N
